# Supplementary material for: Prevalence and factors associated with adolescent pregnancy in Hoima district, Uganda: A community-based cross-sectional study
Source: PLOS Glob Public Health. 2026 Jul 15;6(7):e0005331. doi: 10.1371/journal.pgph.0005331 (PMC13372123; doi:10.1371/journal.pgph.0005331)
Supplement: S1 File — An anonymized dataset containing variables used in the quantitative analysis of the prevalence and associated factors of adolescent pregnancy in Hoima. (XLSX) [file pgph.0005331.s001.xlsx]

## Sheet: Sheet1
ID	Both Parents Alive	Pregnant/Ever been	Ever Had Sex	Goes to School	Access to SRH Services	Easy Access to Services	Lives with Parents	Sex for Material Support	Discuss SRH with Parents	Parents Talk Sex Education	Witnessed Domestic Violence	Neglected by Parents	Distance to HF	Travel to HF	Affordability of HS	Cost associated with HS accessibity	Type of friendly services	Attitude of Healthcare providers	Received counselling	How satisfied by counselling	Who to report to incase of defilement	Do local leaders help	Media talk about Teenage pregnacy	Do media mitigating the issue	Cultures influence on marriage	Religion influence on marriage	Peer influence on marriage	SRH Services Definition	Control Over Sex	Sexual Partners	Parent's economic status	Type of residence	Aware of Family Planning	Used Family Planning	Family Planning Method	Received counselling	HS tailored for teenagers	Felt judged by HC provider
1	Yes	Yes	Yes	No	Yes	Yes	No	No	No	No	Yes	Yes	Less than 1 km	Walking	Yes	Yes	Contraceptive counseling and provision	Neutral	Yes	Neutral	Local chairperson	No	Yes	Yes	Yes	Yes	Yes	Yes	No	Yes	Low	Rural	No	No	None	NO	No	Yes
2	Yes	No	No	Yes	No	No	Yes	No	No	No	No	No	1-5 km	Walking	Yes	No	Counseling on relationships and peer pressure	Positive	Yes	Satisfied	Police	Yes	Yes	Yes	No	No	No	No	Yes	No	High	Rural	Yes	No	None	Yes	Yes	Yes
3	Yes	No	Yes	Yes	No	No	Yes	Yes	No	No	Yes	No	1-5 km	Walking	Yes	No	Counseling on relationships and peer pressure	Positive	Yes	Satisfied	Police	Yes	Yes	Yes	No	No	No	Yes	Yes	No	Low	Rural	Yes	No	None	Yes	Yes	No
4	Yes	Yes	Yes	No	Yes	Yes	Yes	No	No	No	Yes	Yes	1-5 km	Walking	Yes	No	Contraceptive counseling and provision	Positive	Yes	Satisfied	Police	No	Yes	No	No	Yes	Yes	Yes	Yes	Yes	Low	Rural	No	No	None	Yes	No	Yes
5	Yes	No	No	Yes	Yes	Yes	Yes	No	Yes	Yes	No	No	Less than 1 km	Walking	Yes	No	Counseling on relationships and peer pressure	Positive	Yes	Satisfied	Police	Yes	Yes	Yes	No	No	No	Yes	Yes	No	Low	Rural	Yes	No	None	Yes	Yes	No
6	Yes	No	No	Yes	Yes	Yes	Yes	No	Yes	Yes	Yes	No	Less than 1 km	Walking	Yes	No	Counseling on relationships and peer pressure	Positive	Yes	Satisfied	Police	No	Yes	Yes	No	Yes	No	Yes	Yes	No	Low	Rural	Yes	No	None	Yes	Yes	No
7	No	Yes	Yes	No	No	No	Yes	No	No	No	Yes	Yes	6-10 km	Bicycle	No	Yes	Counseling on relationships and peer pressure	Positive	Yes	Neutral	Local chairperson	No	Yes	Yes	Yes	Yes	No	No	No	No	Low	Rural	No	No	None	NO	No	Yes
8	Yes	No	Yes	Yes	Yes	Yes	Yes	No	No	No	No	No	1-5 km	Walking	Yes	No	Counseling on relationships and peer pressure	Positive	Yes	Neutral	Local chairperson	Yes	Yes	Yes	Yes	Yes	Yes	Yes	Yes	No	Low	Rural	No	Yes	Cond	Yes	Yes	No
9	Yes	No	Yes	Yes	Yes	Yes	Yes	No	Yes	Yes	Yes	No	1-5 km	Walking	Yes	No	Counseling on relationships and peer pressure	Positive	Yes	Satisfied	Local chairperson	Yes	Yes	Yes	Yes	Yes	Yes	Yes	Yes	No	Low	Rural	Yes	Yes	Cond	Yes	Yes	No
10	Yes	Yes	Yes	No	Yes	Yes	No	Yes	No	No	Yes	Yes	Less than 1 km	Walking	Yes	No	Contraceptive counseling and provision	Positive	Yes	Satisfied	Local chairperson	Yes	Yes	Yes	Yes	No	Yes	Yes	Yes	Yes	Low	Rural	No	No	None	NO	Yes	No
11	Yes	Yes	Yes	No	Yes	Yes	No	Yes	No	No	Yes	Yes	Less than 1 km	Public transportation	Yes	Yes	Counseling on relationships and peer pressure	Positive	Yes	Neutral	Police	Yes	Yes	Yes	No	No	Yes	Yes	No	No	Low	Rural	No	No	None	NO	No	No
12	No	Yes	Yes	No	Yes	Yes	No	Yes	No	No	Yes	Yes	Less than 1 km	Walking	Yes	No	Counseling on relationships and peer pressure	Negative	Yes	Dissatisfied	Local chairperson	Yes	No	No	No	No	No	Yes	No	No	Low	Rural	No	Yes	Inje	NO	No	Yes
13	Yes	Yes	Yes	Yes	No	No	Yes	Yes	No	No	Yes	No	Less than 1 km	Private vehicle	Yes	No	Counseling on relationships and peer pressure	Positive	Yes	Satisfied	Police	No	No	Yes	Yes	No	Yes	No	No	No	Low	Rural	Yes	No	None	Yes	Yes	No
14	Yes	Yes	Yes	Yes	No	No	Yes	Yes	No	No	Yes	Yes	1-5 km	Public transportation	Yes	Yes	Counseling on relationships and peer pressure	Positive	Yes	Satisfied	Local chairperson	No	No	Yes	No	No	No	No	No	No	Low	Rural	No	No	None	Yes	Yes	No
15	No	No	No	Yes	Yes	Yes	Yes	No	Yes	Yes	Yes	No	Less than 1 km	Walking	Yes	No	Counseling on relationships and peer pressure	Positive	Yes	Satisfied	Local chairperson	Yes	Yes	Yes	No	No	No	Yes	Yes	No	High	Rural	Yes	No	None	Yes	Yes	No
16	Yes	Yes	Yes	No	Yes	Yes	No	Yes	No	No	Yes	Yes	Less than 1 km	Walking	Yes	No	Reproductive health education	Positive	Yes	Neutral	Local chairperson	Yes	Yes	Yes	Yes	Yes	Yes	Yes	No	No	Low	Rural	No	Yes	Pill	Yes	Yes	Yes
17	Yes	Yes	Yes	No	No	No	No	Yes	No	No	Yes	Yes	6-10 km	Public transportation	Yes	No	Reproductive health education	Positive	Yes	Satisfied	Local chairperson	Yes	Yes	Yes	Yes	Yes	No	No	No	Yes	Low	Rural	Yes	Yes	Inje	NO	Yes	Yes
18	No	No	Yes	Yes	No	No	Yes	Yes	No	No	Yes	Yes	Less than 1 km	Walking	Yes	No	Reproductive health education	Neutral	Yes	Dissatisfied	Local chairperson	Yes	Yes	Yes	Yes	Yes	Yes	No	Yes	No	Low	Rural	No	No	None	Yes	Yes	No
19	No	No	Yes	Yes	No	No	Yes	Yes	No	No	Yes	Yes	Less than 1 km	Walking	Yes	No	Reproductive health education	Neutral	Yes	Dissatisfied	Local chairperson	Yes	Yes	Yes	No	No	Yes	No	Yes	No	Low	Rural	Yes	No	None	Yes	Yes	No
20	No	Yes	Yes	No	No	No	No	Yes	No	No	Yes	Yes	6-10 km	Public transportation	No	Yes	Reproductive health education	Negative	No	Neutral	Police	No	Yes	Yes	Yes	No	No	No	No	No	Low	Rural	No	No	None	NO	Yes	Yes
21	Yes	No	Yes	Yes	Yes	Yes	Yes	No	Yes	Yes	Yes	No	1-5 km	Walking	Yes	No	Counseling on relationships and peer pressure	Positive	Yes	Satisfied	Local chairperson	Yes	Yes	Yes	Yes	Yes	Yes	Yes	Yes	No	High	Rural	Yes	Yes	Cond	Yes	Yes	No
22	Yes	Yes	Yes	No	Yes	Yes	No	Yes	No	No	Yes	Yes	Less than 1 km	Walking	Yes	No	Contraceptive counseling and provision	Positive	Yes	Satisfied	Local chairperson	Yes	Yes	Yes	Yes	No	Yes	Yes	No	Yes	Low	Rural	No	No	None	Yes	No	No
23	Yes	No	Yes	No	Yes	Yes	No	Yes	No	No	Yes	Yes	Less than 1 km	Walking	No	Yes	Counseling on relationships and peer pressure	Positive	Yes	Neutral	Police	Yes	Yes	Yes	No	Yes	No	Yes	Yes	Yes	Low	Rural	Yes	Yes	Impl	Yes	No	No
24	No	Yes	Yes	No	Yes	Yes	No	Yes	No	No	Yes	Yes	Less than 1 km	Walking	Yes	No	Counseling on relationships and peer pressure	Negative	Yes	Dissatisfied	Local chairperson	Yes	No	No	No	No	No	Yes	Yes	No	Low	Rural	Yes	Yes	Inje	Yes	No	Yes
25	Yes	No	No	Yes	Yes	Yes	Yes	Yes	Yes	Yes	Yes	No	Less than 1 km	Walking	Yes	No	Counseling on relationships and peer pressure	Positive	Yes	Satisfied	Police	No	No	Yes	Yes	No	No	Yes	Yes	No	High	Rural	No	No	None	Yes	Yes	No
26	Yes	No	No	Yes	Yes	Yes	Yes	No	Yes	Yes	Yes	No	Less than 1 km	Walking	Yes	No	Counseling on relationships and peer pressure	Positive	Yes	Satisfied	Police	No	No	Yes	No	No	No	Yes	Yes	No	Low	Rural	No	No	None	Yes	Yes	No
27	No	No	No	Yes	Yes	Yes	Yes	No	Yes	Yes	Yes	No	Less than 1 km	Walking	Yes	No	Counseling on relationships and peer pressure	Positive	Yes	Satisfied	Local chairperson	Yes	Yes	Yes	No	No	No	Yes	Yes	No	High	Rural	Yes	No	None	Yes	Yes	No
28	Yes	Yes	Yes	No	Yes	Yes	No	Yes	No	No	Yes	Yes	Less than 1 km	Walking	Yes	No	Reproductive health education	Positive	Yes	Neutral	Local chairperson	Yes	Yes	Yes	Yes	Yes	Yes	Yes	No	No	Low	Rural	No	Yes	Pill	Yes	Yes	No
29	Yes	Yes	Yes	No	No	No	No	Yes	No	No	Yes	Yes	6-10 km	Public transportation	Yes	No	Reproductive health education	Positive	Yes	Satisfied	Local chairperson	Yes	Yes	Yes	No	Yes	Yes	No	Yes	Yes	Low	Rural	No	No	None	Yes	Yes	Yes
30	No	Yes	Yes	No	No	No	No	Yes	No	No	Yes	Yes	Less than 1 km	Walking	Yes	No	Reproductive health education	Neutral	Yes	Dissatisfied	Local chairperson	Yes	Yes	Yes	No	Yes	Yes	No	No	No	Low	Rural	No	No	Pill	NO	No	Yes
31	No	Yes	Yes	Yes	Yes	Yes	Yes	No	No	No	No	No	1-5 km	Walking	Yes	No	Counseling on relationships and peer pressure	Positive	Yes	Neutral	Local chairperson	Yes	Yes	Yes	Yes	Yes	Yes	Yes	No	No	Low	Rural	Yes	No	None	NO	No	No
32	No	Yes	Yes	No	Yes	Yes	Yes	No	Yes	Yes	Yes	No	1-5 km	Walking	Yes	No	Counseling on relationships and peer pressure	Positive	Yes	Satisfied	Local chairperson	Yes	Yes	Yes	Yes	Yes	Yes	Yes	No	No	Low	Rural	Yes	No	None	NO	Yes	Yes
33	Yes	Yes	Yes	No	Yes	Yes	No	Yes	No	No	Yes	Yes	Less than 1 km	Walking	Yes	No	Contraceptive counseling and provision	Positive	Yes	Satisfied	Local chairperson	Yes	Yes	Yes	Yes	No	Yes	Yes	No	Yes	High	Rural	No	Yes	Impl	Yes	Yes	No
34	Yes	No	Yes	Yes	Yes	Yes	No	Yes	No	No	Yes	Yes	Less than 1 km	Walking	Yes	Yes	Counseling on relationships and peer pressure	Positive	Yes	Neutral	Police	Yes	Yes	Yes	No	Yes	No	Yes	No	Yes	High	Rural	Yes	Yes	Impl	Yes	Yes	No
35	No	Yes	Yes	No	Yes	Yes	Yes	Yes	No	No	Yes	Yes	Less than 1 km	Walking	Yes	No	Counseling on relationships and peer pressure	Negative	Yes	Dissatisfied	Local chairperson	Yes	No	No	No	No	No	Yes	No	No	Low	Rural	Yes	Yes	Inje	NO	Yes	Yes
36	Yes	Yes	Yes	No	Yes	Yes	Yes	Yes	No	No	Yes	Yes	Less than 1 km	Public transportation	Yes	No	Counseling on relationships and peer pressure	Negative	Yes	Dissatisfied	Police	No	No	Yes	No	Yes	Yes	Yes	No	No	Low	Urban	No	Yes	Inje	NO	Yes	Yes
37	Yes	No	No	Yes	Yes	Yes	Yes	No	Yes	Yes	Yes	No	Less than 1 km	Walking	Yes	No	Counseling on relationships and peer pressure	Positive	Yes	Satisfied	Police	No	No	Yes	No	No	No	Yes	Yes	No	High	Rural	Yes	No	None	Yes	Yes	No
38	No	No	No	Yes	Yes	Yes	Yes	No	Yes	Yes	Yes	No	Less than 1 km	Walking	Yes	No	Counseling on relationships and peer pressure	Positive	Yes	Satisfied	Local chairperson	Yes	Yes	Yes	No	No	No	Yes	Yes	No	High	Rural	Yes	No	None	Yes	Yes	No
39	Yes	Yes	Yes	No	Yes	Yes	No	Yes	No	No	Yes	Yes	Less than 1 km	Walking	Yes	No	Reproductive health education	Positive	Yes	Neutral	Local chairperson	Yes	Yes	Yes	Yes	Yes	Yes	Yes	Yes	No	Low	Rural	No	Yes	Pill	NO	Yes	No
40	Yes	Yes	Yes	No	No	No	No	Yes	No	No	Yes	Yes	6-10 km	Public transportation	Yes	No	Reproductive health education	Positive	Yes	Satisfied	Local chairperson	Yes	Yes	Yes	Yes	Yes	No	No	No	Yes	Low	Rural	No	Yes	Inje	Yes	No	No
41	No	Yes	Yes	No	No	No	No	Yes	No	No	Yes	Yes	1-5 km	Walking	Yes	No	Reproductive health education	Neutral	Yes	Dissatisfied	Police	Yes	Yes	Yes	Yes	Yes	Yes	No	No	No	Low	Urban	Yes	Yes	Pill	NO	No	No
42	No	No	Yes	Yes	No	No	Yes	Yes	No	No	Yes	Yes	Less than 1 km	Walking	Yes	No	Reproductive health education	Neutral	Yes	Dissatisfied	Local chairperson	Yes	Yes	Yes	No	No	Yes	No	Yes	No	Low	Rural	Yes	No	None	Yes	Yes	No
43	No	Yes	Yes	No	No	No	No	Yes	No	No	Yes	Yes	6-10 km	Public transportation	No	Yes	Reproductive health education	Negative	No	Neutral	Police	No	Yes	Yes	Yes	No	No	No	Yes	No	Low	Rural	No	No	None	NO	Yes	Yes
44	Yes	No	Yes	Yes	Yes	Yes	Yes	No	Yes	Yes	Yes	No	1-5 km	Walking	Yes	No	Counseling on relationships and peer pressure	Positive	Yes	Satisfied	Local chairperson	Yes	Yes	Yes	Yes	Yes	Yes	Yes	Yes	No	Low	Rural	Yes	Yes	Cond	Yes	Yes	No
45	Yes	Yes	Yes	No	Yes	Yes	No	Yes	No	No	Yes	Yes	Less than 1 km	Walking	Yes	No	Contraceptive counseling and provision	Positive	Yes	Satisfied	Local chairperson	Yes	Yes	Yes	Yes	No	Yes	Yes	No	Yes	Low	Rural	No	No	None	Yes	Yes	No
46	Yes	Yes	Yes	No	Yes	Yes	No	Yes	No	No	Yes	Yes	1-5 km	Private vehicle	No	Yes	Counseling on relationships and peer pressure	Positive	Yes	Neutral	Police	Yes	Yes	Yes	No	Yes	Yes	Yes	No	Yes	High	Urban	No	No	None	Yes	No	No
47	No	Yes	Yes	No	Yes	Yes	No	Yes	No	No	Yes	Yes	Less than 1 km	Walking	Yes	No	Counseling on relationships and peer pressure	Negative	Yes	Dissatisfied	Local chairperson	Yes	No	No	No	No	No	Yes	No	Yes	Low	Rural	Yes	Yes	Inje	Yes	No	Yes
48	Yes	No	No	Yes	Yes	Yes	Yes	Yes	Yes	Yes	Yes	No	Less than 1 km	Walking	Yes	No	Counseling on relationships and peer pressure	Positive	Yes	Satisfied	Police	No	No	Yes	Yes	No	No	Yes	Yes	No	High	Rural	No	No	None	Yes	Yes	Yes
49	Yes	No	No	Yes	Yes	Yes	Yes	No	Yes	Yes	No	No	Less than 1 km	Walking	Yes	No	Counseling on relationships and peer pressure	Positive	Yes	Satisfied	Police	No	No	Yes	No	No	No	Yes	Yes	No	Low	Rural	No	No	None	Yes	Yes	No
50	No	No	No	Yes	Yes	Yes	Yes	No	Yes	Yes	No	No	Less than 1 km	Walking	Yes	No	Counseling on relationships and peer pressure	Positive	Yes	Satisfied	Local chairperson	Yes	Yes	Yes	No	No	No	Yes	Yes	No	High	Rural	No	No	None	Yes	Yes	No
51	Yes	Yes	Yes	No	Yes	Yes	No	Yes	No	No	Yes	Yes	Less than 1 km	Walking	Yes	No	Reproductive health education	Positive	Yes	Neutral	Local chairperson	Yes	Yes	Yes	Yes	Yes	Yes	Yes	No	Yes	Low	Rural	Yes	Yes	Impl	Yes	Yes	No
52	Yes	No	No	Yes	No	No	Yes	No	No	No	No	No	Less than 1 km	Walking	Yes	No	Counseling on relationships and peer pressure	Positive	Yes	Neutral	Local chairperson	Yes	Yes	Yes	No	No	No	No	Yes	No	Low	Rural	No	No	None	Yes	Yes	No
53	No	No	Yes	Yes	No	No	Yes	Yes	No	No	Yes	Yes	1-5 km	Walking	No	Yes	Reproductive health education	Positive	Yes	Neutral	Police	Yes	Yes	Yes	No	Yes	No	No	Yes	No	Low	Urban	Yes	Yes	Cond	Yes	Yes	No
54	No	Yes	Yes	No	No	No	Yes	Yes	No	No	Yes	Yes	1-5 km	Walking	No	Yes	Reproductive health education	Positive	Yes	Neutral	Police	Yes	Yes	Yes	No	Yes	No	No	No	Yes	Low	Urban	No	No	None	Yes	No	No
55	Yes	No	Yes	No	Yes	Yes	Yes	Yes	No	No	No	No	Less than 1 km	Public transportation	Yes	Yes	Contraceptive counseling and provision	Neutral	Yes	Satisfied	Police	Yes	Yes	Yes	Yes	No	No	Yes	Yes	Yes	High	Urban	Yes	Yes	Inje	Yes	Yes	No
56	Yes	No	Yes	Yes	Yes	Yes	Yes	No	Yes	Yes	No	No	6-10 km	Public transportation	Yes	Yes	Reproductive health education	Positive	Yes	Satisfied	Local chairperson	Yes	Yes	Yes	Yes	Yes	Yes	No	Yes	No	Low	Rural	Yes	No	None	Yes	Yes	No
57	Yes	No	Yes	Yes	Yes	Yes	Yes	Yes	Yes	Yes	No	No	Less than 1 km	Private vehicle	Yes	Yes	Reproductive health education	Positive	Yes	Satisfied	Local chairperson	Yes	Yes	Yes	No	Yes	Yes	Yes	Yes	No	High	Urban	Yes	No	None	NO	Yes	No
58	Yes	Yes	Yes	Yes	No	No	Yes	Yes	No	No	Yes	Yes	1-5 km	Private vehicle	Yes	No	Counseling on relationships and peer pressure	Positive	Yes	Satisfied	Local chairperson	Yes	Yes	Yes	Yes	Yes	No	No	No	Yes	Low	Urban	Yes	No	None	NO	Yes	No
59	Yes	No	No	Yes	No	No	Yes	No	No	No	No	No	1-5 km	Public transportation	Yes	No	Counseling on relationships and peer pressure	Positive	Yes	Satisfied	Local chairperson	Yes	Yes	Yes	No	No	Yes	No	Yes	No	High	Urban	No	No	None	Yes	Yes	Yes
60	Yes	No	Yes	Yes	Yes	Yes	Yes	No	No	Yes	No	No	1-5 km	Public transportation	Yes	No	Counseling on relationships and peer pressure	Positive	Yes	Satisfied	Local chairperson	Yes	Yes	Yes	Yes	Yes	Yes	Yes	Yes	No	Low	Rural	Yes	Yes	Cond	Yes	Yes	Yes
61	Yes	No	No	Yes	Yes	Yes	Yes	No	Yes	Yes	No	No	Less than 1 km	Private vehicle	Yes	Yes	Reproductive health education	Positive	Yes	Satisfied	Local chairperson	Yes	Yes	Yes	No	Yes	Yes	Yes	Yes	No	High	Urban	Yes	No	None	Yes	No	No
62	Yes	Yes	Yes	No	Yes	Yes	No	Yes	No	No	Yes	Yes	Less than 1 km	Walking	Yes	Yes	Contraceptive counseling and provision	Negative	Yes	Dissatisfied	Local chairperson	No	Yes	No	Yes	Yes	Yes	Yes	Yes	No	Low	Rural	Yes	Yes	Inje	NO	No	Yes
63	No	Yes	Yes	No	Yes	Yes	No	Yes	No	No	Yes	Yes	1-5 km	Public transportation	No	Yes	Contraceptive counseling and provision	Negative	Yes	Neutral	Police	No	Yes	No	Yes	No	Yes	Yes	No	Yes	Low	Rural	No	Yes	Inje	Yes	Yes	Yes
64	No	No	No	Yes	No	No	Yes	No	Yes	Yes	No	No	1-5 km	Private vehicle	No	Yes	Counseling on relationships and peer pressure	Neutral	Yes	Neutral	Local chairperson	Yes	Yes	Yes	Yes	Yes	No	No	No	No	Low	Rural	No	No	None	Yes	Yes	No
65	Yes	No	No	Yes	Yes	Yes	Yes	No	Yes	Yes	No	No	1-5 km	Public transportation	Yes	Yes	Counseling on relationships and peer pressure	Positive	Yes	Satisfied	Local chairperson	Yes	Yes	Yes	No	Yes	Yes	Yes	Yes	No	High	Urban	Yes	No	None	Yes	Yes	No
66	No	No	Yes	Yes	Yes	Yes	Yes	No	Yes	Yes	No	No	Less than 1 km	Private vehicle	Yes	Yes	Counseling on relationships and peer pressure	Positive	Yes	Satisfied	Police	Yes	Yes	Yes	Yes	Yes	Yes	Yes	Yes	No	High	Urban	Yes	Yes	Cond	Yes	Yes	No
67	No	No	Yes	No	Yes	Yes	Yes	Yes	No	No	Yes	Yes	Less than 1 km	Walking	No	Yes	Reproductive health education	Negative	Yes	Dissatisfied	Police	No	Yes	No	No	No	No	Yes	Yes	Yes	Low	Rural	Yes	Yes	Cond	Yes	Yes	Yes
68	Yes	No	Yes	Yes	Yes	Yes	Yes	Yes	Yes	Yes	No	No	Less than 1 km	Walking	Yes	Yes	Reproductive health education	Positive	Yes	Satisfied	Police	Yes	Yes	Yes	Yes	No	Yes	Yes	Yes	Yes	High	Urban	Yes	Yes	Cond	Yes	Yes	No
69	Yes	No	Yes	Yes	Yes	Yes	Yes	No	Yes	Yes	No	No	1-5 km	Walking	Yes	Yes	Reproductive health education	Positive	Yes	Satisfied	Police	Yes	Yes	Yes	No	Yes	Yes	Yes	Yes	Yes	High	Urban	Yes	Yes	Cond	Yes	Yes	No
70	Yes	No	Yes	Yes	Yes	Yes	Yes	Yes	Yes	Yes	No	No	Less than 1 km	Private vehicle	Yes	Yes	Reproductive health education	Positive	Yes	Satisfied	Police	Yes	Yes	Yes	No	Yes	No	Yes	Yes	Yes	High	Urban	Yes	Yes	Cond	Yes	Yes	Yes
71	Yes	No	No	Yes	Yes	Yes	Yes	No	Yes	Yes	No	No	Less than 1 km	Walking	Yes	No	Counseling on relationships and peer pressure	Positive	Yes	Satisfied	Police	No	No	Yes	No	No	No	Yes	Yes	No	Low	Rural	Yes	No	None	Yes	Yes	Yes
72	No	No	No	Yes	Yes	Yes	Yes	No	Yes	Yes	No	No	Less than 1 km	Walking	Yes	No	Counseling on relationships and peer pressure	Positive	Yes	Satisfied	Local chairperson	Yes	Yes	Yes	No	No	No	Yes	Yes	No	Low	Rural	Yes	No	None	Yes	Yes	No
73	Yes	Yes	Yes	No	Yes	Yes	No	Yes	No	No	Yes	Yes	Less than 1 km	Walking	Yes	No	Reproductive health education	Positive	Yes	Neutral	Local chairperson	Yes	Yes	Yes	Yes	Yes	Yes	Yes	No	No	Low	Rural	Yes	Yes	Impl	Yes	Yes	Yes
74	Yes	No	No	Yes	No	No	Yes	No	No	No	No	No	Less than 1 km	Walking	Yes	No	Counseling on relationships and peer pressure	Positive	Yes	Neutral	Local chairperson	Yes	Yes	Yes	No	No	No	No	Yes	No	Low	Rural	No	No	None	Yes	Yes	No
75	No	No	Yes	Yes	No	No	Yes	Yes	No	No	Yes	Yes	1-5 km	Walking	No	Yes	Reproductive health education	Positive	Yes	Neutral	Police	Yes	Yes	Yes	No	Yes	No	No	Yes	Yes	High	Urban	Yes	Yes	Cond	Yes	Yes	No
76	No	Yes	Yes	No	No	No	Yes	Yes	No	No	Yes	Yes	1-5 km	Walking	No	Yes	Reproductive health education	Positive	Yes	Neutral	Police	Yes	Yes	Yes	No	Yes	No	No	No	Yes	Low	Urban	No	No	None	Yes	Yes	Yes
77	Yes	No	Yes	No	Yes	Yes	Yes	Yes	No	No	No	No	Less than 1 km	Public transportation	No	Yes	Contraceptive counseling and provision	Neutral	Yes	Satisfied	Police	Yes	Yes	Yes	Yes	No	No	Yes	Yes	Yes	High	Urban	Yes	Yes	Inje	Yes	No	Yes
78	Yes	No	Yes	Yes	Yes	Yes	Yes	No	Yes	Yes	No	No	6-10 km	Public transportation	Yes	Yes	Reproductive health education	Positive	Yes	Satisfied	Local chairperson	Yes	Yes	Yes	Yes	Yes	Yes	No	Yes	No	Low	Rural	Yes	No	None	Yes	No	Yes
79	Yes	No	Yes	Yes	Yes	Yes	Yes	Yes	Yes	Yes	No	No	Less than 1 km	Private vehicle	No	Yes	Reproductive health education	Positive	Yes	Satisfied	Local chairperson	Yes	Yes	Yes	No	Yes	Yes	Yes	Yes	No	High	Urban	Yes	No	None	Yes	Yes	No
80	Yes	No	No	Yes	No	No	Yes	No	No	No	No	No	1-5 km	Private vehicle	Yes	No	Counseling on relationships and peer pressure	Positive	Yes	Satisfied	Local chairperson	Yes	Yes	Yes	Yes	Yes	No	No	Yes	No	Low	Urban	Yes	No	None	NO	Yes	No
81	Yes	No	No	Yes	No	No	Yes	No	No	No	No	No	1-5 km	Public transportation	Yes	No	Counseling on relationships and peer pressure	Positive	Yes	Satisfied	Local chairperson	Yes	Yes	Yes	No	No	Yes	No	Yes	No	Low	Urban	No	No	None	NO	No	No
82	Yes	No	Yes	Yes	Yes	Yes	Yes	No	No	Yes	No	No	1-5 km	Public transportation	Yes	No	Counseling on relationships and peer pressure	Positive	Yes	Satisfied	Local chairperson	Yes	Yes	Yes	Yes	Yes	Yes	Yes	Yes	No	Low	Rural	Yes	Yes	Cond	Yes	No	No
83	Yes	No	No	Yes	Yes	Yes	Yes	No	Yes	Yes	No	No	Less than 1 km	Private vehicle	Yes	Yes	Reproductive health education	Positive	Yes	Satisfied	Local chairperson	Yes	Yes	Yes	No	Yes	Yes	Yes	Yes	No	Low	Urban	Yes	No	None	Yes	Yes	No
84	Yes	Yes	Yes	No	Yes	Yes	No	Yes	No	No	Yes	Yes	Less than 1 km	Walking	Yes	Yes	Contraceptive counseling and provision	Negative	Yes	Dissatisfied	Local chairperson	No	Yes	No	Yes	Yes	Yes	Yes	Yes	No	Low	Rural	No	No	None	NO	No	Yes
85	No	Yes	Yes	No	Yes	Yes	No	Yes	No	No	Yes	Yes	1-5 km	Public transportation	Yes	Yes	Contraceptive counseling and provision	Negative	Yes	Neutral	Police	No	Yes	No	Yes	No	Yes	Yes	No	No	Low	Rural	Yes	No	None	Yes	No	Yes
86	No	No	No	Yes	No	No	Yes	No	Yes	Yes	No	No	1-5 km	Private vehicle	Yes	Yes	Counseling on relationships and peer pressure	Neutral	Yes	Neutral	Local chairperson	Yes	Yes	Yes	Yes	Yes	No	No	Yes	No	Low	Rural	No	No	None	Yes	Yes	No
87	Yes	No	No	Yes	Yes	Yes	Yes	No	Yes	Yes	No	No	1-5 km	Public transportation	Yes	Yes	Counseling on relationships and peer pressure	Positive	Yes	Satisfied	Local chairperson	Yes	Yes	Yes	No	Yes	Yes	Yes	Yes	No	Low	Urban	Yes	No	None	Yes	Yes	No
88	No	No	Yes	Yes	Yes	Yes	Yes	No	Yes	Yes	No	No	Less than 1 km	Private vehicle	Yes	Yes	Counseling on relationships and peer pressure	Positive	Yes	Satisfied	Police	Yes	Yes	Yes	Yes	Yes	Yes	Yes	Yes	No	Low	Urban	Yes	Yes	Cond	Yes	Yes	No
89	No	No	Yes	No	Yes	Yes	Yes	Yes	No	No	Yes	Yes	Less than 1 km	Walking	No	Yes	Reproductive health education	Negative	Yes	Dissatisfied	Police	No	Yes	No	No	No	No	Yes	Yes	No	Low	Rural	Yes	Yes	Cond	Yes	No	Yes
90	Yes	No	Yes	Yes	Yes	Yes	Yes	Yes	Yes	Yes	No	No	Less than 1 km	Walking	Yes	Yes	Reproductive health education	Positive	Yes	Satisfied	Police	Yes	Yes	Yes	Yes	No	Yes	Yes	Yes	No	Low	Urban	Yes	Yes	Cond	Yes	No	No
91	Yes	No	No	Yes	No	No	Yes	No	No	No	No	No	1-5 km	Private vehicle	Yes	Yes	Counseling on relationships and peer pressure	Positive	Yes	Satisfied	Police	Yes	Yes	Yes	No	No	No	No	Yes	No	Low	Urban	No	No	None	Yes	Yes	No
92	Yes	No	Yes	Yes	No	No	Yes	No	No	No	No	No	1-5 km	Public transportation	Yes	No	Counseling on relationships and peer pressure	Positive	Yes	Satisfied	Local chairperson	Yes	Yes	Yes	No	No	No	No	Yes	No	Low	Rural	Yes	Yes	Cond	Yes	Yes	No
93	No	No	Yes	Yes	Yes	Yes	Yes	No	Yes	Yes	No	No	Less than 1 km	Private vehicle	Yes	No	Contraceptive counseling and provision	Positive	Yes	Satisfied	Police	Yes	Yes	Yes	Yes	Yes	Yes	Yes	Yes	No	Low	Rural	Yes	Yes	Cond	Yes	Yes	No
94	No	No	Yes	Yes	Yes	Yes	Yes	No	Yes	No	No	No	Less than 1 km	Public transportation	Yes	No	Counseling on relationships and peer pressure	Positive	Yes	Satisfied	Police	Yes	Yes	Yes	Yes	Yes	Yes	Yes	Yes	No	Low	Urban	Yes	Yes	Cond	Yes	Yes	No
95	Yes	No	Yes	No	Yes	Yes	Yes	No	Yes	Yes	No	No	1-5 km	Walking	Yes	No	Contraceptive counseling and provision	Positive	Yes	Satisfied	Police	Yes	Yes	Yes	Yes	Yes	Yes	Yes	Yes	Yes	Low	Urban	Yes	Yes	Inje	Yes	No	No
96	No	No	Yes	Yes	Yes	Yes	Yes	No	Yes	Yes	No	No	1-5 km	Walking	Yes	Yes	Contraceptive counseling and provision	Positive	Yes	Satisfied	Police	Yes	Yes	Yes	Yes	Yes	Yes	Yes	Yes	Yes	Low	Urban	Yes	Yes	Cond	Yes	No	No
97	No	Yes	Yes	No	Yes	Yes	No	Yes	No	No	Yes	Yes	1-5 km	Walking	Yes	Yes	Contraceptive counseling and provision	Positive	Yes	Dissatisfied	Police	Yes	Yes	Yes	Yes	Yes	Yes	Yes	No	Yes	Low	Rural	No	Yes	Impl	NO	No	Yes
98	No	No	Yes	No	Yes	Yes	No	Yes	Yes	No	Yes	Yes	1-5 km	Walking	Yes	No	Contraceptive counseling and provision	Positive	Yes	Satisfied	Local chairperson	Yes	Yes	Yes	No	Yes	No	Yes	Yes	No	Low	Rural	Yes	Yes	Cond	Yes	Yes	No
99	Yes	No	No	Yes	No	No	Yes	No	No	No	No	No	Less than 1 km	Walking	Yes	Yes	Counseling on relationships and peer pressure	Positive	Yes	Satisfied	Local chairperson	Yes	Yes	Yes	Yes	No	Yes	No	Yes	No	High	Rural	No	No	None	Yes	Yes	No
100	Yes	No	No	Yes	Yes	Yes	Yes	Yes	No	No	No	No	1-5 km	Walking	No	Yes	Counseling on relationships and peer pressure	Positive	Yes	Satisfied	Local chairperson	Yes	Yes	Yes	No	Yes	Yes	Yes	Yes	No	Low	Rural	Yes	No	None	Yes	Yes	No
101	Yes	Yes	Yes	No	No	No	No	Yes	No	No	Yes	Yes	1-5 km	Walking	No	No	Reproductive health education	Negative	Yes	Dissatisfied	Local chairperson	No	Yes	No	No	Yes	No	No	No	Yes	Low	Rural	No	Yes	Inje	Yes	No	Yes
102	Yes	No	No	Yes	No	No	Yes	No	Yes	Yes	No	No	1-5 km	Walking	Yes	No	Reproductive health education	Positive	Yes	Satisfied	Local chairperson	No	Yes	No	No	No	No	No	Yes	Yes	Low	Urban	Yes	Yes	None	Yes	Yes	Yes
103	Yes	No	No	Yes	Yes	No	Yes	No	Yes	Yes	No	No	1-5 km	Walking	Yes	No	Contraceptive counseling and provision	Positive	Yes	Satisfied	Police	Yes	No	Yes	Yes	No	Yes	Yes	Yes	Yes	Low	Urban	No	No	None	Yes	Yes	No
104	Yes	No	No	Yes	No	No	Yes	No	Yes	Yes	No	No	Less than 1 km	Private vehicle	Yes	No	Counseling on relationships and peer pressure	Positive	Yes	Satisfied	Local chairperson	No	Yes	Yes	Yes	Yes	Yes	No	Yes	Yes	Low	Rural	No	No	None	Yes	Yes	No
105	Yes	No	No	Yes	No	No	Yes	No	Yes	Yes	No	No	Less than 1 km	Private vehicle	Yes	No	Contraceptive counseling and provision	Positive	Yes	Satisfied	Police	No	Yes	Yes	No	Yes	No	No	Yes	Yes	High	Urban	Yes	No	None	Yes	Yes	No
106	Yes	No	No	Yes	Yes	No	Yes	No	Yes	Yes	No	No	Less than 1 km	Public transportation	Yes	Yes	Reproductive health education	Negative	Yes	Satisfied	Police	Yes	Yes	No	Yes	Yes	Yes	Yes	Yes	Yes	Low	Rural	Yes	No	None	Yes	Yes	No
107	No	Yes	Yes	No	Yes	No	No	No	No	No	Yes	Yes	1-5 km	Public transportation	Yes	No	Reproductive health education	Positive	Yes	Satisfied	Police	Yes	Yes	No	No	Yes	No	Yes	No	Yes	Low	Urban	Yes	Yes	Impl	Yes	Yes	No
108	No	Yes	Yes	No	Yes	No	No	No	No	No	Yes	Yes	1-5 km	Public transportation	Yes	No	Contraceptive counseling and provision	Positive	Yes	Satisfied	Local chairperson	Yes	No	Yes	No	Yes	No	Yes	No	Yes	Low	Urban	No	Yes	Impl	NO	Yes	Yes
109	No	No	Yes	No	Yes	Yes	No	No	No	No	Yes	Yes	1-5 km	Public transportation	Yes	Yes	Contraceptive counseling and provision	Positive	Yes	Satisfied	Local chairperson	Yes	Yes	No	Yes	Yes	Yes	Yes	Yes	No	Low	Urban	Yes	Yes	Inje	Yes	Yes	No
110	No	No	Yes	No	Yes	Yes	No	No	No	No	Yes	Yes	Less than 1 km	Private vehicle	Yes	No	Contraceptive counseling and provision	Positive	Yes	Dissatisfied	Local chairperson	Yes	Yes	No	Yes	No	Yes	Yes	Yes	No	Low	Rural	Yes	Yes	Inje	Yes	Yes	No
111	Yes	No	No	Yes	Yes	Yes	Yes	No	Yes	Yes	No	No	1-5 km	Private vehicle	Yes	No	Counseling on relationships and peer pressure	Positive	Yes	Dissatisfied	Teachers	No	No	No	Yes	No	Yes	Yes	Yes	No	Low	Rural	No	No	None	Yes	Yes	No
112	Yes	No	Yes	Yes	Yes	Yes	Yes	No	Yes	Yes	No	No	1-5 km	Walking	Yes	No	Contraceptive counseling and provision	Negative	Yes	Satisfied	Teachers	No	No	Yes	Yes	No	Yes	Yes	Yes	No	Low	Rural	Yes	Yes	Inje	Yes	Yes	No
113	Yes	No	Yes	Yes	Yes	Yes	Yes	No	Yes	Yes	No	No	Less than 1 km	Walking	Yes	No	Counseling on relationships and peer pressure	Negative	Yes	Satisfied	Teachers	No	No	No	No	Yes	No	Yes	Yes	No	Low	Rural	Yes	Yes	Inje	Yes	Yes	No
114	Yes	No	Yes	No	Yes	Yes	Yes	No	Yes	Yes	No	No	1-5 km	Walking	Yes	No	Counseling on relationships and peer pressure	Negative	Yes	Satisfied	Teachers	No	Yes	No	Yes	Yes	Yes	Yes	Yes	No	Low	Urban	Yes	Yes	Inje	Yes	No	No
115	No	Yes	Yes	No	Yes	Yes	No	No	No	No	Yes	Yes	Less than 1 km	Walking	Yes	No	Reproductive health education	Positive	Yes	Satisfied	Local chairperson	No	Yes	Yes	Yes	Yes	No	Yes	Yes	Yes	Low	Urban	Yes	No	None	NO	No	No
116	No	Yes	Yes	No	Yes	Yes	No	No	No	No	Yes	Yes	1-5 km	Private vehicle	Yes	No	Reproductive health education	Positive	Yes	Satisfied	Police	No	Yes	Yes	No	Yes	Yes	Yes	No	Yes	Low	Urban	Yes	Yes	Inje	NO	Yes	Yes
117	No	No	Yes	No	Yes	Yes	Yes	Yes	No	No	Yes	Yes	Less than 1 km	Walking	No	Yes	Reproductive health education	Negative	Yes	Dissatisfied	Police	No	Yes	No	No	No	No	Yes	Yes	No	Low	Rural	Yes	Yes	Cond	Yes	Yes	Yes
118	Yes	No	Yes	Yes	Yes	Yes	Yes	Yes	Yes	Yes	No	No	Less than 1 km	Walking	Yes	Yes	Reproductive health education	Positive	Yes	Satisfied	Police	Yes	Yes	Yes	Yes	No	Yes	Yes	Yes	No	Low	Rural	Yes	Yes	Cond	Yes	Yes	No
119	Yes	No	No	Yes	No	No	Yes	No	No	No	No	No	1-5 km	Private vehicle	No	Yes	Counseling on relationships and peer pressure	Positive	Yes	Satisfied	Police	Yes	Yes	Yes	No	No	No	No	Yes	No	Low	Rural	No	No	None	Yes	Yes	No
120	Yes	No	Yes	Yes	No	No	Yes	No	No	No	No	No	1-5 km	Public transportation	Yes	No	Counseling on relationships and peer pressure	Positive	Yes	Satisfied	Local chairperson	Yes	Yes	Yes	No	No	No	No	Yes	No	Low	Rural	Yes	Yes	Cond	Yes	Yes	No
121	No	No	Yes	Yes	Yes	Yes	Yes	No	Yes	Yes	No	No	Less than 1 km	Private vehicle	Yes	No	Contraceptive counseling and provision	Positive	Yes	Satisfied	Police	Yes	Yes	Yes	Yes	Yes	Yes	Yes	Yes	No	Low	Urban	Yes	Yes	Cond	Yes	Yes	No
122	No	No	Yes	Yes	Yes	Yes	Yes	No	Yes	No	No	No	Less than 1 km	Public transportation	Yes	No	Counseling on relationships and peer pressure	Positive	Yes	Satisfied	Police	Yes	Yes	Yes	Yes	Yes	Yes	Yes	Yes	No	Low	Rural	Yes	Yes	Cond	Yes	Yes	No
123	Yes	No	Yes	No	Yes	Yes	Yes	No	Yes	Yes	No	No	1-5 km	Walking	Yes	No	Contraceptive counseling and provision	Positive	Yes	Satisfied	Police	Yes	Yes	Yes	Yes	Yes	Yes	Yes	Yes	No	Low	Rural	No	Yes	Inje	Yes	Yes	No
124	No	No	Yes	Yes	Yes	Yes	Yes	No	Yes	Yes	No	No	1-5 km	Walking	Yes	Yes	Contraceptive counseling and provision	Positive	Yes	Satisfied	Police	Yes	Yes	Yes	Yes	Yes	Yes	Yes	Yes	No	Low	Urban	No	Yes	Cond	Yes	Yes	Yes
125	No	Yes	Yes	No	Yes	Yes	No	Yes	No	No	Yes	Yes	1-5 km	Walking	Yes	Yes	Contraceptive counseling and provision	Positive	Yes	Dissatisfied	Police	Yes	Yes	Yes	Yes	Yes	Yes	Yes	No	Yes	Low	Rural	No	Yes	Impl	Yes	Yes	Yes
126	No	No	Yes	No	Yes	Yes	No	Yes	Yes	No	Yes	Yes	1-5 km	Walking	Yes	No	Contraceptive counseling and provision	Positive	Yes	Satisfied	Local chairperson	Yes	Yes	Yes	No	Yes	No	Yes	Yes	No	Low	Rural	Yes	Yes	Cond	Yes	Yes	No
127	Yes	No	No	Yes	No	No	Yes	No	No	No	No	No	Less than 1 km	Walking	Yes	Yes	Counseling on relationships and peer pressure	Positive	Yes	Satisfied	Local chairperson	Yes	Yes	Yes	Yes	No	Yes	No	Yes	No	Low	Rural	No	No	None	Yes	Yes	No
128	Yes	No	No	Yes	Yes	Yes	Yes	Yes	No	No	No	No	1-5 km	Walking	Yes	Yes	Counseling on relationships and peer pressure	Positive	Yes	Satisfied	Local chairperson	Yes	Yes	Yes	No	Yes	Yes	Yes	Yes	No	Low	Rural	Yes	No	None	Yes	Yes	No
129	Yes	Yes	Yes	No	No	No	No	Yes	No	No	Yes	Yes	1-5 km	Walking	No	No	Reproductive health education	Negative	Yes	Dissatisfied	Local chairperson	No	Yes	No	No	Yes	No	No	No	Yes	Low	Rural	Yes	Yes	Inje	NO	No	Yes
130	Yes	No	No	Yes	No	Yes	Yes	No	Yes	Yes	No	No	1-5 km	Walking	Yes	No	Reproductive health education	Positive	Yes	Satisfied	Local chairperson	No	Yes	No	No	No	No	No	Yes	No	Low	Urban	Yes	Yes	Cond	Yes	Yes	Yes
131	Yes	No	No	Yes	Yes	No	Yes	No	Yes	Yes	No	No	1-5 km	Walking	Yes	No	Contraceptive counseling and provision	Positive	Yes	Satisfied	Police	Yes	No	Yes	Yes	No	Yes	Yes	Yes	No	Low	Urban	No	No	None	Yes	Yes	No
132	Yes	No	No	Yes	No	No	Yes	No	Yes	Yes	No	No	Less than 1 km	Private vehicle	Yes	No	Counseling on relationships and peer pressure	Positive	Yes	Satisfied	Local chairperson	No	Yes	Yes	Yes	Yes	Yes	No	Yes	No	Low	Rural	No	No	None	Yes	Yes	No
133	Yes	No	No	Yes	No	No	Yes	No	Yes	Yes	No	No	Less than 1 km	Private vehicle	Yes	No	Contraceptive counseling and provision	Positive	Yes	Satisfied	Police	No	Yes	Yes	No	Yes	No	No	Yes	No	Low	Rural	Yes	No	None	Yes	Yes	No
134	Yes	No	No	Yes	Yes	No	Yes	No	Yes	Yes	No	No	Less than 1 km	Public transportation	Yes	Yes	Reproductive health education	Negative	Yes	Satisfied	Police	Yes	Yes	No	Yes	Yes	Yes	Yes	Yes	Yes	Low	Urban	Yes	No	None	Yes	Yes	No
135	No	Yes	Yes	No	Yes	No	No	No	No	No	Yes	Yes	1-5 km	Public transportation	Yes	No	Reproductive health education	Positive	Yes	Satisfied	Police	Yes	Yes	No	No	Yes	No	Yes	No	Yes	Low	Urban	Yes	No	None	Yes	No	Yes
136	No	Yes	Yes	No	Yes	Yes	No	No	No	No	Yes	Yes	1-5 km	Public transportation	Yes	No	Contraceptive counseling and provision	Positive	Yes	Satisfied	Local chairperson	Yes	No	Yes	No	Yes	No	Yes	No	Yes	Low	Rural	No	No	None	NO	No	No
137	No	No	Yes	No	Yes	Yes	No	No	No	No	Yes	Yes	1-5 km	Public transportation	Yes	Yes	Contraceptive counseling and provision	Positive	Yes	Satisfied	Local chairperson	Yes	Yes	No	Yes	Yes	Yes	Yes	Yes	No	Low	Urban	Yes	Yes	Inje	NO	Yes	No
138	No	No	Yes	No	Yes	Yes	No	No	No	No	Yes	Yes	Less than 1 km	Private vehicle	Yes	No	Contraceptive counseling and provision	Positive	Yes	Dissatisfied	Local chairperson	Yes	Yes	No	Yes	No	Yes	Yes	Yes	No	Low	Urban	Yes	Yes	Inje	Yes	Yes	No
139	Yes	No	No	Yes	Yes	No	Yes	No	Yes	Yes	No	No	1-5 km	Private vehicle	Yes	No	Counseling on relationships and peer pressure	Positive	Yes	Dissatisfied	Teachers	No	No	No	Yes	No	Yes	Yes	Yes	No	Low	Rural	No	No	None	Yes	Yes	No
140	Yes	No	Yes	Yes	Yes	No	Yes	No	Yes	Yes	No	No	1-5 km	Walking	Yes	No	Contraceptive counseling and provision	Negative	Yes	Satisfied	Teachers	No	No	Yes	Yes	No	Yes	Yes	Yes	No	Low	Rural	Yes	Yes	Inje	Yes	No	No
141	Yes	No	Yes	Yes	Yes	No	Yes	No	Yes	Yes	No	No	Less than 1 km	Walking	Yes	No	Counseling on relationships and peer pressure	Negative	Yes	Dissatisfied	Police	No	No	No	No	Yes	No	Yes	Yes	No	Low	Rural	Yes	Yes	Inje	Yes	Yes	Yes
142	Yes	No	Yes	No	Yes	No	Yes	No	Yes	Yes	No	No	1-5 km	Walking	Yes	No	Counseling on relationships and peer pressure	Negative	Yes	Dissatisfied	Police	No	Yes	No	Yes	Yes	Yes	Yes	Yes	No	Low	Urban	Yes	Yes	Inje	Yes	Yes	Yes
143	Yes	No	Yes	Yes	Yes	Yes	Yes	No	Yes	Yes	No	No	Less than 1 km	Walking	Yes	No	Counseling on relationships and peer pressure	Positive	Yes	Satisfied	Teachers	Yes	Yes	Yes	Yes	Yes	No	Yes	Yes	No	Low	Urban	Yes	No	None	Yes	Yes	No
144	Yes	No	Yes	Yes	Yes	Yes	Yes	No	Yes	Yes	No	No	1-5 km	Public transportation	Yes	No	Contraceptive counseling and provision	Positive	Yes	Satisfied	Teachers	Yes	Yes	Yes	No	No	Yes	Yes	Yes	No	Low	Rural	Yes	No	None	Yes	Yes	No
145	Yes	No	Yes	Yes	Yes	Yes	Yes	No	Yes	Yes	No	No	1-5 km	Public transportation	Yes	No	Contraceptive counseling and provision	Positive	Yes	Satisfied	Police	Yes	Yes	Yes	No	Yes	No	Yes	Yes	No	Low	Rural	Yes	No	None	Yes	Yes	No
146	No	No	Yes	No	Yes	Yes	No	No	No	No	No	No	Less than 1 km	Public transportation	Yes	No	Contraceptive counseling and provision	Positive	Yes	Satisfied	Local chairperson	Yes	Yes	Yes	No	Yes	No	Yes	Yes	Yes	Low	Urban	Yes	Yes	Impl	Yes	Yes	No
147	No	Yes	Yes	No	Yes	Yes	No	Yes	No	No	Yes	Yes	1-5 km	Walking	Yes	Yes	Contraceptive counseling and provision	Positive	Yes	Satisfied	Local chairperson	No	Yes	No	No	No	No	Yes	Yes	No	Low	Rural	No	No	None	Yes	Yes	No
148	Yes	No	No	Yes	No	No	Yes	No	Yes	Yes	No	No	Less than 1 km	Walking	Yes	No	Counseling on relationships and peer pressure	Positive	Yes	Satisfied	Local chairperson	Yes	Yes	Yes	No	No	No	No	Yes	No	Low	Urban	No	No	None	Yes	Yes	No
149	Yes	No	No	Yes	No	No	Yes	No	No	No	No	No	Less than 1 km	Walking	Yes	No	Reproductive health education	Positive	Yes	Satisfied	Police	Yes	Yes	Yes	No	Yes	No	No	Yes	No	Low	Urban	No	No	None	Yes	Yes	No
150	No	No	No	Yes	No	No	Yes	No	Yes	No	No	No	Less than 1 km	Walking	Yes	No	Counseling on relationships and peer pressure	Positive	Yes	Satisfied	Local chairperson	Yes	Yes	Yes	No	No	No	No	Yes	No	Low	Rural	No	No	None	Yes	No	No
151	No	No	No	Yes	No	No	Yes	No	Yes	No	No	No	Less than 1 km	Walking	Yes	No	Contraceptive counseling and provision	Positive	Yes	Satisfied	Local chairperson	Yes	Yes	Yes	No	Yes	No	No	Yes	No	Low	Rural	No	No	None	Yes	Yes	No
152	Yes	No	No	Yes	No	No	Yes	No	No	No	No	No	Less than 1 km	Walking	Yes	No	Contraceptive counseling and provision	Positive	Yes	Satisfied	Police	Yes	Yes	Yes	No	No	No	No	Yes	No	Low	Urban	No	No	None	Yes	Yes	No
153	Yes	Yes	Yes	No	Yes	Yes	Yes	Yes	No	No	Yes	Yes	1-5 km	Walking	Yes	Yes	Reproductive health education	Positive	Yes	Satisfied	Local chairperson	Yes	Yes	Yes	No	Yes	No	Yes	Yes	Yes	Low	Urban	Yes	Yes	Cond	Yes	Yes	Yes
154	Yes	No	Yes	No	Yes	Yes	Yes	Yes	No	No	Yes	Yes	Less than 1 km	Walking	Yes	Yes	Reproductive health education	Positive	Yes	Satisfied	Local chairperson	Yes	Yes	Yes	No	No	No	Yes	Yes	No	Low	Urban	Yes	Yes	Cond	Yes	Yes	No
155	Yes	No	No	Yes	No	No	Yes	No	No	No	No	No	Less than 1 km	Walking	No	Yes	Reproductive health education	Positive	No	Neutral	Local chairperson	Yes	No	No	No	Yes	No	No	Yes	No	Low	Rural	No	No	None	NO	Yes	No
156	Yes	No	No	Yes	No	No	Yes	No	No	No	No	No	Less than 1 km	Walking	Yes	Yes	Reproductive health education	Positive	No	Neutral	Local chairperson	Yes	No	No	No	Yes	No	No	Yes	No	Low	Urban	No	No	None	NO	Yes	No
157	Yes	No	Yes	Yes	Yes	Yes	Yes	No	Yes	Yes	No	No	1-5 km	Walking	Yes	Yes	Counseling on relationships and peer pressure	Positive	Yes	Dissatisfied	Local chairperson	Yes	Yes	Yes	Yes	Yes	Yes	Yes	Yes	No	Low	Rural	Yes	Yes	Cond	Yes	Yes	No
158	Yes	No	Yes	Yes	Yes	Yes	Yes	No	Yes	Yes	No	No	1-5 km	Walking	No	Yes	Reproductive health education	Positive	Yes	Satisfied	Local chairperson	Yes	Yes	Yes	No	Yes	Yes	Yes	Yes	No	Low	Rural	Yes	Yes	Cond	Yes	Yes	No
159	Yes	No	Yes	Yes	Yes	Yes	Yes	No	Yes	Yes	No	No	1-5 km	Walking	Yes	Yes	Counseling on relationships and peer pressure	Positive	Yes	Satisfied	Police	Yes	Yes	Yes	No	Yes	No	Yes	Yes	No	Low	Urban	Yes	Yes	Cond	Yes	Yes	No
160	Yes	No	Yes	Yes	Yes	Yes	Yes	No	Yes	Yes	No	No	1-5 km	Walking	Yes	Yes	Counseling on relationships and peer pressure	Positive	Yes	Satisfied	Police	Yes	Yes	Yes	No	No	No	Yes	Yes	Yes	Low	Urban	Yes	Yes	Cond	Yes	Yes	No
161	No	Yes	Yes	Yes	Yes	Yes	Yes	Yes	Yes	Yes	Yes	Yes	Less than 1 km	Private vehicle	Yes	Yes	Reproductive health education	Negative	Yes	Dissatisfied	Police	No	Yes	Yes	No	Yes	No	Yes	No	Yes	High	Urban	No	Yes	Inje	Yes	No	Yes
162	No	Yes	Yes	Yes	Yes	Yes	Yes	Yes	Yes	Yes	Yes	Yes	Less than 1 km	Private vehicle	Yes	Yes	Reproductive health education	Negative	Yes	Dissatisfied	Local chairperson	No	Yes	Yes	No	Yes	No	Yes	No	Yes	Low	Urban	No	Yes	Impl	Yes	No	Yes
163	Yes	No	Yes	Yes	Yes	Yes	Yes	No	No	No	No	No	1-5 km	Bicycle	Yes	No	Contraceptive counseling and provision	Positive	Yes	Satisfied	Local chairperson	Yes	Yes	Yes	Yes	Yes	Yes	Yes	Yes	No	Low	Rural	Yes	No	None	Yes	Yes	No
164	Yes	No	Yes	Yes	Yes	Yes	Yes	No	Yes	Yes	No	No	1-5 km	Walking	Yes	No	Counseling on relationships and peer pressure	Positive	Yes	Satisfied	Local chairperson	Yes	Yes	Yes	Yes	Yes	Yes	Yes	Yes	No	Low	Rural	Yes	Yes	Cond	Yes	Yes	No
165	No	Yes	Yes	No	Yes	Yes	No	Yes	No	No	Yes	Yes	1-5 km	Walking	Yes	Yes	Reproductive health education	Neutral	Yes	Dissatisfied	Police	No	Yes	Yes	No	Yes	No	Yes	No	Yes	Low	Rural	Yes	No	None	NO	Yes	Yes
166	No	Yes	Yes	No	Yes	Yes	No	Yes	No	No	Yes	No	Less than 1 km	Walking	Yes	No	Reproductive health education	Positive	Yes	Satisfied	Police	Yes	Yes	Yes	No	No	No	Yes	Yes	Yes	Low	Rural	Yes	No	None	NO	Yes	No
167	Yes	No	Yes	Yes	Yes	Yes	Yes	No	Yes	Yes	No	No	Less than 1 km	Walking	Yes	No	Counseling on relationships and peer pressure	Positive	Yes	Satisfied	Local chairperson	Yes	Yes	Yes	Yes	Yes	Yes	Yes	Yes	No	Low	Urban	Yes	Yes	Cond	Yes	Yes	No
168	Yes	No	Yes	Yes	Yes	Yes	Yes	No	Yes	Yes	No	No	1-5 km	Walking	Yes	No	Counseling on relationships and peer pressure	Positive	Yes	Satisfied	Local chairperson	Yes	Yes	Yes	Yes	Yes	Yes	Yes	Yes	No	Low	Urban	Yes	Yes	Cond	Yes	Yes	No
169	Yes	No	Yes	Yes	Yes	Yes	Yes	No	Yes	Yes	No	No	Less than 1 km	Walking	Yes	No	Contraceptive counseling and provision	Positive	Yes	Satisfied	Local chairperson	Yes	Yes	Yes	Yes	Yes	Yes	Yes	Yes	No	Low	Rural	Yes	Yes	Cond	Yes	Yes	No
170	Yes	No	Yes	Yes	Yes	Yes	Yes	No	Yes	Yes	No	No	Less than 1 km	Walking	Yes	No	Contraceptive counseling and provision	Positive	Yes	Satisfied	Local chairperson	Yes	Yes	Yes	No	Yes	No	Yes	Yes	No	Low	Rural	Yes	Yes	Cond	Yes	Yes	No
171	Yes	No	Yes	Yes	Yes	Yes	Yes	No	Yes	Yes	No	No	Less than 1 km	Walking	Yes	No	Contraceptive counseling and provision	Positive	Yes	Satisfied	Local chairperson	Yes	Yes	Yes	Yes	Yes	Yes	Yes	Yes	No	Low	Urban	Yes	Yes	Cond	Yes	Yes	No
172	Yes	No	Yes	Yes	Yes	Yes	Yes	No	Yes	Yes	No	No	Less than 1 km	Walking	Yes	No	Reproductive health education	Positive	Yes	Satisfied	Police	Yes	Yes	Yes	No	Yes	No	Yes	Yes	No	Low	Urban	Yes	Yes	Cond	Yes	Yes	No
173	No	Yes	Yes	No	Yes	Yes	No	No	No	No	Yes	Yes	Less than 1 km	Walking	Yes	Yes	Reproductive health education	Positive	Yes	Satisfied	Police	Yes	Yes	Yes	No	No	No	Yes	No	Yes	Low	Urban	Yes	No	None	Yes	Yes	No
174	Yes	No	No	Yes	Yes	Yes	Yes	No	Yes	Yes	No	No	1-5 km	Private vehicle	No	Yes	Counseling on relationships and peer pressure	Positive	Yes	Satisfied	Police	Yes	Yes	Yes	Yes	Yes	Yes	Yes	Yes	No	Low	Rural	Yes	No	None	Yes	Yes	No
175	Yes	No	No	Yes	Yes	Yes	Yes	No	Yes	Yes	No	No	1-5 km	Private vehicle	Yes	Yes	Reproductive health education	Positive	Yes	Satisfied	Police	Yes	Yes	Yes	No	Yes	Yes	Yes	Yes	No	Low	Rural	Yes	No	None	Yes	Yes	No
176	Yes	No	No	Yes	Yes	Yes	Yes	No	Yes	Yes	No	No	1-5 km	Private vehicle	Yes	Yes	Reproductive health education	Positive	Yes	Satisfied	Police	Yes	Yes	Yes	No	Yes	No	Yes	Yes	No	Low	Rural	Yes	No	None	Yes	Yes	No
177	No	Yes	Yes	No	Yes	Yes	No	Yes	No	No	Yes	No	Less than 1 km	Public transportation	No	Yes	Reproductive health education	Positive	Yes	Satisfied	Police	No	Yes	Yes	No	No	Yes	Yes	No	Yes	Low	Urban	No	Yes	Impl	NO	Yes	No
178	No	Yes	Yes	No	Yes	Yes	No	Yes	No	No	Yes	No	1-5 km	Public transportation	Yes	Yes	Contraceptive counseling and provision	Positive	Yes	Satisfied	Police	No	Yes	Yes	Yes	Yes	Yes	Yes	No	Yes	Low	Rural	No	Yes	Impl	NO	Yes	No
179	No	Yes	Yes	No	Yes	Yes	No	Yes	No	No	Yes	No	Less than 1 km	Private vehicle	Yes	Yes	Reproductive health education	Positive	Yes	Satisfied	Local chairperson	No	Yes	Yes	No	Yes	No	Yes	Yes	Yes	Low	Rural	Yes	Yes	Inje	NO	Yes	No
180	Yes	No	No	Yes	Yes	Yes	Yes	No	Yes	Yes	No	No	1-5 km	Walking	Yes	No	Contraceptive counseling and provision	Positive	Yes	Satisfied	Local chairperson	Yes	Yes	Yes	Yes	Yes	Yes	Yes	Yes	No	High	Urban	No	No	None	Yes	Yes	No
181	Yes	No	Yes	Yes	Yes	Yes	Yes	No	Yes	Yes	No	No	1-5 km	Private vehicle	Yes	No	Counseling on relationships and peer pressure	Positive	Yes	Satisfied	Police	No	Yes	Yes	No	Yes	Yes	Yes	Yes	No	High	Urban	Yes	Yes	Cond	Yes	Yes	No
182	Yes	No	Yes	Yes	Yes	Yes	Yes	No	Yes	Yes	No	No	1-5 km	Public transportation	Yes	No	Contraceptive counseling and provision	Positive	Yes	Satisfied	Local chairperson	No	Yes	Yes	No	No	Yes	No	Yes	No	Low	Rural	Yes	Yes	Cond	Yes	Yes	No
183	Yes	Yes	Yes	No	Yes	Yes	No	No	No	No	Yes	Yes	1-5 km	Private vehicle	Yes	Yes	Reproductive health education	Positive	Yes	Dissatisfied	Police	No	Yes	No	No	Yes	No	Yes	Yes	Yes	Low	Rural	No	Yes	Impl	Yes	Yes	Yes
184	Yes	No	Yes	No	Yes	Yes	Yes	Yes	No	No	Yes	Yes	Less than 1 km	Walking	No	Yes	Reproductive health education	Positive	Yes	Satisfied	Local chairperson	Yes	Yes	Yes	No	No	No	Yes	Yes	No	Low	Urban	Yes	Yes	Cond	Yes	No	No
185	Yes	Yes	Yes	Yes	No	No	Yes	Yes	No	No	No	No	Less than 1 km	Public transportation	Yes	Yes	Reproductive health education	Positive	Yes	Satisfied	Local chairperson	No	No	No	No	Yes	No	No	No	Yes	Low	Urban	No	No	None	Yes	No	No
186	Yes	Yes	Yes	No	Yes	Yes	No	Yes	No	No	Yes	Yes	Less than 1 km	Walking	Yes	Yes	Reproductive health education	Positive	Yes	Satisfied	Local chairperson	No	Yes	Yes	No	Yes	No	Yes	No	Yes	Low	Rural	Yes	Yes	Inje	NO	No	No
187	Yes	Yes	Yes	No	Yes	Yes	No	Yes	No	No	Yes	Yes	1-5 km	Walking	Yes	Yes	Counseling on relationships and peer pressure	Positive	Yes	Dissatisfied	Local chairperson	Yes	Yes	Yes	Yes	Yes	Yes	Yes	No	Yes	Low	Rural	No	Yes	Inje	NO	Yes	No
188	Yes	Yes	Yes	Yes	Yes	Yes	Yes	Yes	Yes	Yes	Yes	No	Less than 1 km	Walking	Yes	No	Reproductive health education	Positive	Yes	Dissatisfied	Police	No	No	No	Yes	Yes	Yes	Yes	No	Yes	Low	Rural	Yes	Yes	Inje	NO	Yes	Yes
189	Yes	No	Yes	Yes	Yes	Yes	Yes	No	No	No	No	No	1-5 km	Bicycle	Yes	No	Contraceptive counseling and provision	Positive	Yes	Satisfied	Local chairperson	Yes	Yes	Yes	Yes	Yes	Yes	Yes	Yes	No	Low	Rural	Yes	No	None	Yes	Yes	No
190	Yes	No	Yes	Yes	Yes	Yes	Yes	No	Yes	Yes	No	No	1-5 km	Walking	Yes	No	Counseling on relationships and peer pressure	Positive	Yes	Satisfied	Local chairperson	Yes	Yes	Yes	Yes	Yes	Yes	Yes	Yes	No	Low	Rural	Yes	Yes	Cond	Yes	Yes	No
191	No	Yes	Yes	No	Yes	Yes	No	Yes	No	No	Yes	Yes	1-5 km	Walking	Yes	Yes	Reproductive health education	Neutral	Yes	Dissatisfied	Police	No	Yes	Yes	No	Yes	No	Yes	No	Yes	Low	Rural	No	No	None	Yes	No	Yes
192	No	Yes	Yes	No	Yes	Yes	No	Yes	No	No	Yes	No	Less than 1 km	Walking	Yes	No	Reproductive health education	Positive	Yes	Satisfied	Police	Yes	Yes	Yes	No	No	No	Yes	No	Yes	Low	Rural	No	No	None	Yes	No	No
193	Yes	No	Yes	Yes	Yes	Yes	Yes	No	Yes	Yes	No	No	Less than 1 km	Walking	Yes	No	Counseling on relationships and peer pressure	Positive	Yes	Satisfied	Local chairperson	Yes	Yes	Yes	Yes	Yes	Yes	Yes	Yes	No	Low	Rural	Yes	Yes	Cond	NO	Yes	No
194	Yes	No	Yes	Yes	Yes	Yes	Yes	No	Yes	Yes	No	No	1-5 km	Walking	Yes	No	Counseling on relationships and peer pressure	Positive	Yes	Satisfied	Local chairperson	Yes	Yes	Yes	Yes	Yes	Yes	Yes	Yes	No	Low	Rural	Yes	Yes	Cond	NO	No	No
195	Yes	No	Yes	Yes	Yes	Yes	Yes	No	Yes	Yes	No	No	Less than 1 km	Walking	Yes	No	Contraceptive counseling and provision	Positive	Yes	Satisfied	Local chairperson	Yes	Yes	Yes	Yes	Yes	Yes	Yes	Yes	No	Low	Rural	Yes	Yes	Cond	Yes	No	No
196	Yes	No	Yes	Yes	Yes	Yes	Yes	No	Yes	Yes	No	No	Less than 1 km	Walking	Yes	No	Contraceptive counseling and provision	Positive	Yes	Satisfied	Local chairperson	Yes	Yes	Yes	No	Yes	No	Yes	Yes	No	High	Rural	Yes	Yes	Cond	Yes	Yes	No
197	Yes	No	Yes	Yes	Yes	Yes	Yes	No	Yes	Yes	No	No	Less than 1 km	Walking	Yes	No	Contraceptive counseling and provision	Positive	Yes	Satisfied	Local chairperson	Yes	Yes	Yes	Yes	Yes	Yes	Yes	Yes	No	Low	Urban	Yes	Yes	Cond	Yes	Yes	No
198	Yes	No	Yes	Yes	Yes	Yes	Yes	No	Yes	Yes	No	No	Less than 1 km	Walking	Yes	No	Reproductive health education	Positive	Yes	Satisfied	Police	Yes	Yes	Yes	No	Yes	No	Yes	Yes	No	High	Urban	Yes	Yes	Cond	Yes	Yes	No
199	No	Yes	Yes	No	Yes	Yes	No	No	No	No	Yes	Yes	Less than 1 km	Walking	Yes	Yes	Reproductive health education	Positive	Yes	Satisfied	Police	Yes	Yes	Yes	No	No	No	Yes	No	Yes	Low	Urban	No	No	None	NO	Yes	No
200	Yes	Yes	Yes	No	Yes	Yes	No	Yes	No	No	Yes	Yes	1-5 km	Private vehicle	Yes	Yes	Counseling on relationships and peer pressure	Positive	Yes	Satisfied	Police	Yes	Yes	Yes	Yes	Yes	Yes	Yes	Yes	Yes	Low	Rural	No	No	None	NO	Yes	No
201	Yes	No	Yes	Yes	Yes	Yes	Yes	Yes	Yes	Yes	No	No	1-5 km	Private vehicle	Yes	Yes	Reproductive health education	Positive	Yes	Satisfied	Police	Yes	Yes	Yes	No	Yes	Yes	Yes	Yes	No	Low	Rural	Yes	No	None	Yes	Yes	No
202	Yes	Yes	Yes	Yes	Yes	Yes	Yes	No	Yes	Yes	No	No	1-5 km	Private vehicle	No	Yes	Reproductive health education	Positive	Yes	Satisfied	Police	Yes	Yes	Yes	No	No	Yes	Yes	Yes	Yes	Low	Rural	No	Yes	Inje	Yes	Yes	No
203	No	Yes	Yes	No	Yes	Yes	No	Yes	No	No	Yes	No	Less than 1 km	Public transportation	No	Yes	Reproductive health education	Positive	Yes	Satisfied	Police	No	Yes	Yes	No	No	Yes	Yes	No	Yes	Low	Urban	No	Yes	Impl	Yes	Yes	No
204	No	Yes	Yes	No	Yes	Yes	No	Yes	No	No	Yes	No	1-5 km	Public transportation	Yes	Yes	Contraceptive counseling and provision	Positive	Yes	Satisfied	Police	No	Yes	Yes	Yes	Yes	Yes	Yes	No	Yes	Low	Urban	No	Yes	Impl	Yes	Yes	Yes
205	No	Yes	Yes	No	Yes	Yes	No	Yes	No	No	Yes	No	Less than 1 km	Private vehicle	Yes	Yes	Reproductive health education	Positive	Yes	Satisfied	Local chairperson	No	Yes	Yes	No	Yes	No	Yes	No	Yes	Low	Rural	No	Yes	Inje	Yes	Yes	Yes
206	Yes	No	No	Yes	Yes	Yes	Yes	No	Yes	Yes	No	No	1-5 km	Walking	Yes	No	Contraceptive counseling and provision	Positive	Yes	Satisfied	Local chairperson	Yes	Yes	Yes	Yes	Yes	Yes	Yes	Yes	No	Low	Urban	No	No	None	Yes	Yes	No
207	Yes	No	Yes	Yes	Yes	Yes	Yes	No	Yes	Yes	No	No	1-5 km	Private vehicle	Yes	No	Counseling on relationships and peer pressure	Positive	Yes	Satisfied	Police	No	Yes	Yes	No	Yes	Yes	Yes	Yes	No	High	Urban	Yes	Yes	Cond	Yes	Yes	No
208	Yes	No	Yes	Yes	Yes	Yes	Yes	No	Yes	Yes	No	No	1-5 km	Public transportation	Yes	No	Contraceptive counseling and provision	Positive	Yes	Satisfied	Local chairperson	No	Yes	Yes	No	No	Yes	Yes	Yes	No	High	Rural	Yes	Yes	Cond	Yes	Yes	No
209	Yes	Yes	Yes	No	Yes	Yes	No	No	No	No	Yes	Yes	1-5 km	Private vehicle	Yes	Yes	Reproductive health education	Positive	Yes	Dissatisfied	Police	No	Yes	No	No	Yes	No	Yes	Yes	Yes	Low	Rural	Yes	Yes	Impl	NO	Yes	Yes
210	Yes	Yes	Yes	No	Yes	Yes	No	No	No	No	Yes	Yes	1-5 km	Private vehicle	Yes	Yes	Reproductive health education	Positive	Yes	Dissatisfied	Police	No	Yes	No	No	Yes	No	Yes	Yes	Yes	Low	Rural	No	No	Inje	NO	Yes	Yes
211	Yes	No	Yes	Yes	Yes	No	Yes	No	Yes	Yes	No	No	Less than 1 km	Walking	Yes	No	Counseling on relationships and peer pressure	Negative	Yes	Dissatisfied	Police	No	No	No	No	Yes	No	Yes	Yes	Yes	Low	Rural	Yes	Yes	Inje	NO	Yes	Yes
212	Yes	No	Yes	No	Yes	No	Yes	No	Yes	Yes	No	No	1-5 km	Walking	Yes	No	Counseling on relationships and peer pressure	Negative	Yes	Dissatisfied	Police	No	Yes	No	Yes	Yes	Yes	Yes	Yes	No	High	Urban	Yes	Yes	Inje	Yes	Yes	Yes
213	Yes	No	Yes	Yes	Yes	Yes	Yes	No	Yes	Yes	No	No	Less than 1 km	Walking	Yes	No	Counseling on relationships and peer pressure	Positive	Yes	Satisfied	Teachers	Yes	Yes	Yes	Yes	Yes	No	Yes	Yes	No	High	Urban	Yes	No	None	Yes	Yes	No
214	Yes	No	Yes	Yes	Yes	Yes	Yes	No	Yes	Yes	No	No	1-5 km	Public transportation	Yes	No	Contraceptive counseling and provision	Positive	Yes	Satisfied	Teachers	Yes	Yes	Yes	No	No	Yes	Yes	Yes	No	Low	Urban	Yes	No	None	Yes	Yes	No
215	Yes	No	Yes	Yes	Yes	Yes	Yes	No	Yes	Yes	No	No	1-5 km	Public transportation	Yes	No	Contraceptive counseling and provision	Positive	Yes	Satisfied	Police	Yes	Yes	Yes	No	Yes	No	Yes	Yes	No	High	Urban	Yes	No	None	Yes	Yes	No
216	No	No	Yes	No	Yes	Yes	No	No	No	No	No	No	Less than 1 km	Public transportation	Yes	No	Contraceptive counseling and provision	Positive	Yes	Satisfied	Local chairperson	Yes	Yes	Yes	No	Yes	No	Yes	Yes	No	High	Urban	Yes	Yes	Impl	Yes	No	No
217	No	Yes	Yes	No	Yes	Yes	No	Yes	No	No	Yes	Yes	1-5 km	Walking	Yes	Yes	Contraceptive counseling and provision	Positive	Yes	Satisfied	Local chairperson	No	Yes	No	No	No	No	Yes	Yes	No	Low	Rural	Yes	Yes	Impl	Yes	No	No
218	Yes	No	No	Yes	No	No	Yes	No	Yes	Yes	No	No	Less than 1 km	Walking	Yes	No	Counseling on relationships and peer pressure	Positive	Yes	Satisfied	Local chairperson	Yes	Yes	Yes	No	No	No	No	Yes	No	High	Urban	No	No	None	Yes	No	No
219	Yes	No	No	Yes	No	No	Yes	No	No	No	No	No	Less than 1 km	Walking	Yes	No	Reproductive health education	Positive	Yes	Satisfied	Police	Yes	Yes	Yes	No	Yes	No	No	Yes	No	Low	Rural	No	No	None	Yes	Yes	No
220	No	No	No	Yes	No	No	Yes	No	Yes	No	No	No	Less than 1 km	Walking	Yes	No	Counseling on relationships and peer pressure	Positive	Yes	Satisfied	Local chairperson	Yes	Yes	Yes	No	No	No	No	Yes	No	Low	Rural	No	No	None	Yes	Yes	No
221	No	No	No	Yes	No	No	Yes	No	Yes	No	No	No	Less than 1 km	Walking	Yes	No	Contraceptive counseling and provision	Positive	Yes	Satisfied	Local chairperson	Yes	Yes	Yes	No	Yes	No	No	Yes	No	Low	Urban	No	No	None	Yes	Yes	No
222	Yes	No	No	Yes	No	No	Yes	No	No	No	No	No	Less than 1 km	Walking	Yes	No	Contraceptive counseling and provision	Positive	Yes	Satisfied	Police	Yes	Yes	Yes	No	No	No	No	Yes	No	Low	Urban	No	No	None	Yes	Yes	No
223	Yes	Yes	Yes	No	Yes	Yes	Yes	Yes	No	No	Yes	Yes	1-5 km	Walking	Yes	Yes	Reproductive health education	Positive	Yes	Satisfied	Local chairperson	Yes	Yes	Yes	No	Yes	No	Yes	Yes	Yes	Low	Urban	Yes	No	Cond	NO	Yes	No
224	Yes	No	Yes	No	Yes	Yes	Yes	Yes	No	No	Yes	Yes	Less than 1 km	Walking	Yes	Yes	Reproductive health education	Positive	Yes	Satisfied	Local chairperson	Yes	Yes	Yes	No	No	No	Yes	Yes	No	High	Urban	Yes	Yes	Cond	Yes	Yes	No
225	Yes	No	No	Yes	No	No	Yes	No	No	No	No	No	Less than 1 km	Walking	Yes	Yes	Reproductive health education	Positive	No	Neutral	Local chairperson	Yes	No	No	No	Yes	No	No	Yes	No	High	Rural	No	No	None	NO	Yes	No
226	Yes	No	No	Yes	No	No	Yes	No	No	No	No	No	Less than 1 km	Walking	Yes	Yes	Reproductive health education	Positive	No	Neutral	Local chairperson	Yes	No	No	No	Yes	No	No	Yes	No	Low	Urban	No	No	None	NO	Yes	No
227	Yes	No	Yes	Yes	Yes	Yes	Yes	No	Yes	Yes	No	No	1-5 km	Walking	Yes	Yes	Counseling on relationships and peer pressure	Positive	Yes	Dissatisfied	Local chairperson	Yes	Yes	Yes	Yes	Yes	Yes	Yes	Yes	No	High	Rural	Yes	Yes	Cond	Yes	Yes	No
228	Yes	No	Yes	Yes	Yes	Yes	Yes	No	Yes	Yes	No	No	1-5 km	Walking	Yes	Yes	Reproductive health education	Positive	Yes	Satisfied	Local chairperson	Yes	Yes	Yes	No	Yes	Yes	Yes	Yes	No	Low	Rural	Yes	Yes	Cond	Yes	Yes	No
229	Yes	No	Yes	Yes	Yes	Yes	Yes	No	Yes	Yes	No	No	1-5 km	Walking	No	Yes	Counseling on relationships and peer pressure	Positive	Yes	Satisfied	Police	Yes	Yes	Yes	No	Yes	No	Yes	Yes	No	Low	Urban	Yes	Yes	Cond	Yes	Yes	No
230	Yes	No	Yes	Yes	Yes	Yes	Yes	No	Yes	Yes	No	No	1-5 km	Walking	Yes	Yes	Counseling on relationships and peer pressure	Positive	Yes	Satisfied	Police	Yes	Yes	Yes	No	No	No	Yes	Yes	No	Low	Urban	Yes	Yes	Cond	Yes	Yes	No
231	No	Yes	Yes	Yes	Yes	Yes	Yes	Yes	Yes	Yes	Yes	Yes	Less than 1 km	Private vehicle	Yes	Yes	Reproductive health education	Negative	Yes	Dissatisfied	Police	No	Yes	Yes	No	Yes	No	Yes	Yes	Yes	Low	Rural	No	No	Inje	NO	No	Yes
232	No	Yes	Yes	Yes	Yes	Yes	Yes	Yes	Yes	Yes	Yes	Yes	Less than 1 km	Private vehicle	No	Yes	Reproductive health education	Negative	Yes	Dissatisfied	Local chairperson	No	Yes	Yes	No	Yes	No	Yes	Yes	Yes	Low	Urban	Yes	Yes	Impl	NO	No	Yes
233	Yes	No	Yes	Yes	Yes	Yes	Yes	No	No	No	No	No	1-5 km	Bicycle	Yes	No	Contraceptive counseling and provision	Positive	Yes	Satisfied	Local chairperson	Yes	Yes	Yes	Yes	Yes	Yes	Yes	Yes	No	Low	Rural	Yes	No	None	Yes	Yes	No
234	Yes	No	Yes	Yes	Yes	Yes	Yes	No	Yes	Yes	No	No	1-5 km	Walking	Yes	No	Counseling on relationships and peer pressure	Positive	Yes	Satisfied	Local chairperson	Yes	Yes	Yes	Yes	Yes	Yes	Yes	Yes	No	Low	Rural	Yes	Yes	Cond	Yes	Yes	No
235	No	Yes	Yes	No	Yes	Yes	No	Yes	No	No	Yes	Yes	1-5 km	Walking	Yes	Yes	Reproductive health education	Neutral	Yes	Dissatisfied	Police	No	Yes	Yes	No	Yes	No	Yes	Yes	Yes	Low	Rural	Yes	No	None	Yes	Yes	Yes
236	No	Yes	Yes	No	Yes	Yes	No	Yes	No	No	Yes	No	Less than 1 km	Walking	Yes	No	Reproductive health education	Positive	Yes	Satisfied	Police	Yes	Yes	Yes	No	No	No	Yes	No	Yes	Low	Rural	No	No	None	NO	Yes	No
237	Yes	No	Yes	Yes	Yes	Yes	Yes	No	Yes	Yes	No	No	Less than 1 km	Walking	Yes	No	Counseling on relationships and peer pressure	Positive	Yes	Satisfied	Local chairperson	Yes	Yes	Yes	Yes	Yes	Yes	Yes	Yes	No	Low	Urban	Yes	Yes	Cond	Yes	Yes	No
238	Yes	No	Yes	Yes	Yes	Yes	Yes	No	Yes	Yes	No	No	1-5 km	Walking	Yes	No	Counseling on relationships and peer pressure	Positive	Yes	Satisfied	Local chairperson	Yes	Yes	Yes	Yes	Yes	Yes	Yes	Yes	No	Low	Rural	Yes	Yes	Cond	Yes	Yes	No
239	Yes	No	Yes	Yes	Yes	Yes	Yes	No	Yes	Yes	No	No	Less than 1 km	Walking	Yes	No	Contraceptive counseling and provision	Positive	Yes	Satisfied	Local chairperson	Yes	Yes	Yes	Yes	Yes	Yes	Yes	Yes	No	High	Urban	Yes	Yes	Cond	Yes	Yes	No
240	Yes	No	Yes	Yes	Yes	Yes	Yes	No	Yes	Yes	No	No	Less than 1 km	Walking	Yes	No	Contraceptive counseling and provision	Positive	Yes	Satisfied	Local chairperson	Yes	Yes	Yes	No	Yes	No	Yes	Yes	No	Low	Rural	Yes	Yes	Cond	Yes	Yes	No
241	Yes	No	Yes	Yes	Yes	Yes	Yes	No	Yes	Yes	No	No	Less than 1 km	Walking	Yes	No	Contraceptive counseling and provision	Positive	Yes	Satisfied	Local chairperson	Yes	Yes	Yes	Yes	Yes	Yes	Yes	Yes	No	Low	Rural	Yes	Yes	Cond	Yes	Yes	No
242	Yes	No	Yes	Yes	Yes	Yes	Yes	No	Yes	Yes	No	No	Less than 1 km	Walking	Yes	No	Reproductive health education	Positive	Yes	Satisfied	Police	Yes	Yes	Yes	No	Yes	No	Yes	Yes	No	High	Urban	Yes	Yes	Cond	Yes	Yes	No
243	No	Yes	Yes	No	Yes	Yes	No	No	No	No	Yes	Yes	Less than 1 km	Walking	No	Yes	Reproductive health education	Positive	Yes	Satisfied	Police	Yes	Yes	Yes	No	No	No	Yes	No	Yes	Low	Urban	Yes	Yes	Impl	NO	No	No
244	Yes	No	No	Yes	Yes	Yes	Yes	No	Yes	Yes	No	No	1-5 km	Private vehicle	Yes	Yes	Counseling on relationships and peer pressure	Positive	Yes	Satisfied	Police	Yes	Yes	Yes	Yes	Yes	Yes	Yes	Yes	No	Low	Rural	Yes	No	None	Yes	No	No
245	Yes	No	No	Yes	Yes	Yes	Yes	No	Yes	Yes	No	No	1-5 km	Private vehicle	Yes	Yes	Reproductive health education	Positive	Yes	Satisfied	Police	Yes	Yes	Yes	No	Yes	Yes	Yes	Yes	No	Low	Rural	Yes	No	None	Yes	Yes	No
246	Yes	No	No	Yes	Yes	Yes	Yes	No	Yes	Yes	No	No	1-5 km	Private vehicle	Yes	Yes	Reproductive health education	Positive	Yes	Satisfied	Police	Yes	Yes	Yes	No	Yes	No	Yes	Yes	No	Low	Rural	Yes	No	None	Yes	Yes	No
247	No	Yes	Yes	No	Yes	Yes	No	Yes	No	No	Yes	No	Less than 1 km	Public transportation	Yes	Yes	Reproductive health education	Positive	Yes	Satisfied	Police	No	Yes	Yes	No	No	Yes	Yes	Yes	No	Low	Urban	No	Yes	Impl	Yes	No	Yes
248	No	Yes	Yes	No	Yes	Yes	No	Yes	No	No	Yes	No	1-5 km	Public transportation	Yes	Yes	Contraceptive counseling and provision	Positive	Yes	Satisfied	Police	No	Yes	Yes	Yes	Yes	Yes	Yes	Yes	Yes	High	Urban	No	Yes	Impl	Yes	Yes	Yes
249	No	Yes	Yes	No	Yes	Yes	No	Yes	No	No	Yes	No	Less than 1 km	Private vehicle	No	Yes	Reproductive health education	Positive	Yes	Satisfied	Local chairperson	No	Yes	Yes	No	Yes	No	Yes	Yes	Yes	Low	Rural	Yes	Yes	Inje	NO	Yes	No
250	Yes	No	No	Yes	Yes	Yes	Yes	No	Yes	Yes	No	No	1-5 km	Walking	Yes	No	Contraceptive counseling and provision	Positive	Yes	Satisfied	Local chairperson	Yes	Yes	Yes	Yes	Yes	Yes	Yes	Yes	No	High	Urban	No	No	None	Yes	Yes	No
251	Yes	No	Yes	Yes	Yes	Yes	Yes	No	Yes	Yes	No	No	1-5 km	Private vehicle	Yes	No	Counseling on relationships and peer pressure	Positive	Yes	Satisfied	Police	No	Yes	Yes	No	Yes	Yes	Yes	Yes	No	High	Urban	Yes	Yes	Cond	Yes	Yes	No
252	Yes	No	Yes	Yes	Yes	Yes	Yes	No	Yes	Yes	No	No	1-5 km	Public transportation	Yes	No	Contraceptive counseling and provision	Positive	Yes	Satisfied	Local chairperson	No	Yes	Yes	No	No	Yes	No	Yes	No	Low	Rural	Yes	Yes	Cond	Yes	Yes	No
253	Yes	No	Yes	Yes	Yes	Yes	Yes	Yes	Yes	Yes	No	No	Less than 1 km	Walking	Yes	No	Reproductive health education	Positive	Yes	Dissatisfied	Police	No	No	No	Yes	Yes	Yes	Yes	Yes	No	Low	Rural	Yes	Yes	Inje	Yes	Yes	Yes
254	Yes	No	Yes	Yes	Yes	Yes	Yes	No	No	No	No	No	1-5 km	Bicycle	Yes	No	Contraceptive counseling and provision	Positive	Yes	Satisfied	Local chairperson	Yes	Yes	Yes	Yes	Yes	Yes	Yes	Yes	No	Low	Rural	Yes	No	None	Yes	Yes	No
255	Yes	No	Yes	Yes	Yes	Yes	Yes	No	Yes	Yes	No	No	1-5 km	Walking	Yes	No	Counseling on relationships and peer pressure	Positive	Yes	Satisfied	Local chairperson	Yes	Yes	Yes	Yes	Yes	Yes	Yes	Yes	No	Low	Rural	Yes	Yes	Cond	Yes	Yes	No
256	No	Yes	Yes	No	Yes	Yes	No	Yes	No	No	Yes	Yes	1-5 km	Walking	Yes	Yes	Reproductive health education	Neutral	Yes	Dissatisfied	Police	No	Yes	Yes	No	Yes	No	Yes	No	Yes	Low	Rural	Yes	No	None	NO	Yes	Yes
257	No	Yes	Yes	No	Yes	Yes	No	Yes	No	No	Yes	No	Less than 1 km	Walking	Yes	No	Reproductive health education	Positive	Yes	Satisfied	Police	Yes	Yes	Yes	No	No	No	Yes	No	Yes	Low	Rural	No	No	None	NO	Yes	No
258	Yes	No	Yes	Yes	Yes	Yes	Yes	No	Yes	Yes	No	No	Less than 1 km	Walking	Yes	No	Counseling on relationships and peer pressure	Positive	Yes	Satisfied	Local chairperson	Yes	Yes	Yes	Yes	Yes	Yes	Yes	Yes	Yes	High	Urban	Yes	Yes	Cond	Yes	Yes	No
259	Yes	No	Yes	Yes	Yes	Yes	Yes	No	Yes	Yes	No	No	1-5 km	Walking	Yes	No	Counseling on relationships and peer pressure	Positive	Yes	Satisfied	Local chairperson	No	No	Yes	Yes	Yes	Yes	Yes	Yes	No	High	Rural	Yes	Yes	Cond	Yes	Yes	No
260	Yes	No	Yes	Yes	Yes	Yes	Yes	No	Yes	Yes	No	No	Less than 1 km	Walking	Yes	No	Contraceptive counseling and provision	Positive	Yes	Satisfied	Local chairperson	No	Yes	Yes	Yes	Yes	Yes	Yes	Yes	No	Low	Rural	Yes	Yes	Cond	Yes	Yes	No
261	Yes	No	Yes	Yes	Yes	Yes	Yes	No	Yes	Yes	No	No	Less than 1 km	Walking	Yes	No	Contraceptive counseling and provision	Positive	Yes	Satisfied	Local chairperson	Yes	Yes	Yes	No	Yes	No	Yes	Yes	No	Low	Rural	Yes	Yes	Cond	Yes	Yes	No
262	Yes	No	Yes	Yes	Yes	Yes	Yes	No	Yes	Yes	No	No	Less than 1 km	Walking	Yes	No	Contraceptive counseling and provision	Positive	Yes	Satisfied	Local chairperson	Yes	Yes	Yes	Yes	Yes	Yes	Yes	Yes	No	Low	Rural	Yes	Yes	Cond	Yes	Yes	No
263	Yes	No	Yes	Yes	Yes	Yes	Yes	No	Yes	Yes	No	No	Less than 1 km	Walking	Yes	No	Reproductive health education	Positive	Yes	Satisfied	Police	Yes	Yes	Yes	No	Yes	No	Yes	Yes	Yes	High	Urban	Yes	Yes	Cond	Yes	Yes	No
264	No	Yes	Yes	No	Yes	Yes	No	No	No	No	Yes	Yes	Less than 1 km	Walking	Yes	Yes	Reproductive health education	Positive	Yes	Satisfied	Police	Yes	Yes	Yes	No	No	No	Yes	No	Yes	Low	Urban	Yes	Yes	Impl	Yes	Yes	Yes
265	Yes	Yes	Yes	No	Yes	Yes	No	Yes	No	No	Yes	Yes	1-5 km	Private vehicle	Yes	Yes	Counseling on relationships and peer pressure	Positive	Yes	Satisfied	Police	Yes	Yes	Yes	Yes	Yes	Yes	Yes	No	Yes	Low	Rural	Yes	Yes	Impl	Yes	No	No
266	Yes	No	Yes	Yes	Yes	Yes	Yes	Yes	Yes	Yes	No	No	1-5 km	Private vehicle	No	Yes	Reproductive health education	Positive	Yes	Satisfied	Police	Yes	Yes	Yes	No	Yes	Yes	Yes	No	No	Low	Urban	Yes	No	None	Yes	Yes	No
267	Yes	No	Yes	Yes	Yes	Yes	Yes	No	Yes	Yes	No	No	1-5 km	Private vehicle	No	Yes	Reproductive health education	Positive	Yes	Satisfied	Police	Yes	Yes	Yes	No	No	Yes	Yes	Yes	No	High	Urban	Yes	Yes	Cond	Yes	Yes	No
268	No	No	Yes	Yes	Yes	Yes	No	Yes	No	No	Yes	No	Less than 1 km	Public transportation	Yes	Yes	Reproductive health education	Positive	Yes	Satisfied	Police	No	Yes	Yes	No	No	Yes	Yes	Yes	No	High	Urban	Yes	Yes	Cond	Yes	Yes	No
269	No	Yes	Yes	No	Yes	Yes	No	Yes	No	No	Yes	No	1-5 km	Public transportation	Yes	Yes	Contraceptive counseling and provision	Positive	Yes	Satisfied	Police	No	Yes	Yes	Yes	Yes	Yes	Yes	Yes	Yes	High	Urban	No	Yes	Impl	Yes	Yes	No
270	No	Yes	Yes	No	Yes	Yes	No	Yes	No	No	Yes	No	Less than 1 km	Private vehicle	Yes	Yes	Reproductive health education	Positive	Yes	Satisfied	Local chairperson	No	Yes	Yes	No	Yes	No	Yes	Yes	Yes	Low	Rural	No	Yes	Inje	Yes	Yes	Yes
271	Yes	No	No	Yes	Yes	Yes	Yes	No	Yes	Yes	No	No	1-5 km	Walking	Yes	No	Contraceptive counseling and provision	Positive	Yes	Satisfied	Local chairperson	Yes	Yes	Yes	Yes	Yes	Yes	Yes	Yes	No	Low	Urban	No	No	None	Yes	Yes	No
272	Yes	No	Yes	Yes	Yes	Yes	Yes	No	Yes	Yes	No	No	1-5 km	Private vehicle	Yes	No	Counseling on relationships and peer pressure	Positive	Yes	Satisfied	Police	No	Yes	Yes	No	Yes	Yes	Yes	Yes	No	High	Urban	Yes	Yes	Cond	Yes	Yes	No
273	Yes	No	Yes	Yes	Yes	Yes	Yes	No	Yes	Yes	No	No	1-5 km	Public transportation	Yes	No	Contraceptive counseling and provision	Positive	Yes	Satisfied	Local chairperson	No	Yes	Yes	No	No	Yes	No	Yes	No	Low	Rural	Yes	Yes	Cond	Yes	Yes	No
274	Yes	No	Yes	No	Yes	Yes	No	No	No	No	Yes	Yes	1-5 km	Private vehicle	Yes	Yes	Reproductive health education	Positive	Yes	Dissatisfied	Police	No	No	No	No	Yes	No	Yes	Yes	No	High	Urban	Yes	Yes	Cond	Yes	Yes	Yes
275	Yes	No	Yes	No	Yes	Yes	No	No	No	No	Yes	Yes	1-5 km	Private vehicle	Yes	Yes	Reproductive health education	Positive	Yes	Dissatisfied	Police	No	No	No	No	Yes	No	Yes	Yes	No	Low	Rural	Yes	Yes	Inje	NO	Yes	Yes
276	Yes	No	Yes	Yes	Yes	Yes	Yes	Yes	Yes	Yes	No	No	Less than 1 km	Walking	Yes	No	Reproductive health education	Positive	Yes	Dissatisfied	Police	No	No	No	Yes	Yes	Yes	Yes	Yes	No	Low	Rural	Yes	Yes	Inje	NO	No	Yes
277	Yes	No	Yes	Yes	Yes	Yes	Yes	No	No	No	No	No	1-5 km	Bicycle	Yes	No	Contraceptive counseling and provision	Positive	Yes	Satisfied	Local chairperson	Yes	Yes	Yes	Yes	Yes	Yes	Yes	Yes	No	Low	Rural	Yes	No	None	NO	No	No
278	Yes	No	Yes	Yes	Yes	Yes	Yes	No	Yes	Yes	No	No	1-5 km	Walking	Yes	No	Counseling on relationships and peer pressure	Positive	Yes	Satisfied	Local chairperson	Yes	Yes	Yes	Yes	Yes	Yes	Yes	Yes	No	Low	Rural	Yes	Yes	Cond	Yes	Yes	No
279	No	Yes	Yes	No	Yes	Yes	No	Yes	No	No	Yes	Yes	1-5 km	Walking	Yes	Yes	Reproductive health education	Neutral	Yes	Dissatisfied	Police	No	Yes	Yes	No	Yes	No	Yes	No	Yes	High	Rural	Yes	No	None	Yes	Yes	Yes
280	No	Yes	Yes	No	Yes	Yes	No	Yes	No	No	Yes	No	Less than 1 km	Walking	Yes	No	Reproductive health education	Positive	Yes	Satisfied	Police	Yes	Yes	Yes	No	No	No	Yes	No	Yes	Low	Rural	No	No	None	NO	Yes	No
281	Yes	No	Yes	Yes	Yes	Yes	Yes	No	Yes	Yes	No	No	Less than 1 km	Walking	Yes	No	Counseling on relationships and peer pressure	Positive	Yes	Satisfied	Local chairperson	Yes	Yes	Yes	Yes	Yes	Yes	Yes	Yes	No	High	Urban	Yes	Yes	Cond	NO	Yes	No
282	Yes	No	Yes	Yes	Yes	Yes	Yes	No	Yes	Yes	No	No	1-5 km	Walking	Yes	No	Counseling on relationships and peer pressure	Positive	Yes	Satisfied	Local chairperson	No	No	Yes	Yes	Yes	Yes	Yes	Yes	No	Low	Rural	Yes	Yes	Cond	Yes	Yes	No
283	Yes	No	Yes	Yes	Yes	Yes	Yes	No	Yes	Yes	No	No	Less than 1 km	Walking	Yes	No	Contraceptive counseling and provision	Positive	Yes	Satisfied	Local chairperson	No	Yes	Yes	Yes	Yes	Yes	Yes	Yes	No	Low	Rural	Yes	Yes	Cond	Yes	Yes	No
284	Yes	No	Yes	Yes	Yes	Yes	Yes	No	Yes	Yes	No	No	Less than 1 km	Walking	Yes	No	Contraceptive counseling and provision	Positive	Yes	Satisfied	Local chairperson	Yes	Yes	Yes	No	Yes	No	Yes	Yes	No	Low	Rural	Yes	Yes	Cond	Yes	Yes	No
285	Yes	No	Yes	Yes	Yes	Yes	Yes	No	Yes	Yes	No	No	Less than 1 km	Walking	Yes	No	Contraceptive counseling and provision	Positive	Yes	Satisfied	Local chairperson	Yes	Yes	Yes	Yes	Yes	Yes	Yes	Yes	No	Low	Rural	Yes	Yes	Cond	Yes	Yes	No
286	Yes	No	Yes	Yes	Yes	Yes	Yes	No	Yes	Yes	No	No	Less than 1 km	Walking	Yes	No	Reproductive health education	Positive	Yes	Satisfied	Police	Yes	Yes	Yes	No	Yes	No	Yes	Yes	No	Low	Rural	Yes	Yes	Cond	Yes	Yes	No
287	No	Yes	Yes	No	Yes	Yes	No	No	No	No	Yes	Yes	Less than 1 km	Walking	Yes	Yes	Reproductive health education	Positive	Yes	Satisfied	Police	Yes	Yes	Yes	No	No	No	Yes	Yes	Yes	High	Urban	Yes	No	None	NO	No	Yes
288	Yes	Yes	Yes	No	Yes	Yes	No	Yes	No	No	Yes	Yes	1-5 km	Private vehicle	Yes	Yes	Counseling on relationships and peer pressure	Positive	Yes	Satisfied	Police	Yes	Yes	Yes	Yes	Yes	Yes	Yes	Yes	Yes	Low	Urban	No	No	None	NO	No	Yes
289	Yes	No	Yes	Yes	Yes	Yes	Yes	Yes	Yes	Yes	No	No	1-5 km	Private vehicle	Yes	Yes	Reproductive health education	Positive	Yes	Satisfied	Police	Yes	Yes	Yes	No	Yes	Yes	Yes	Yes	No	Low	Rural	Yes	No	None	Yes	Yes	No
290	Yes	No	Yes	Yes	Yes	Yes	Yes	No	Yes	Yes	No	No	1-5 km	Private vehicle	Yes	Yes	Reproductive health education	Positive	Yes	Satisfied	Police	Yes	Yes	Yes	No	No	Yes	Yes	Yes	No	High	Urban	Yes	Yes	Cond	Yes	Yes	No
291	No	No	Yes	Yes	Yes	Yes	No	Yes	No	No	Yes	No	Less than 1 km	Public transportation	Yes	Yes	Reproductive health education	Positive	Yes	Satisfied	Police	No	Yes	Yes	No	No	Yes	Yes	Yes	Yes	High	Urban	Yes	Yes	Cond	Yes	Yes	No
292	No	Yes	Yes	No	Yes	Yes	No	Yes	No	No	Yes	No	1-5 km	Public transportation	Yes	Yes	Contraceptive counseling and provision	Positive	Yes	Satisfied	Police	No	Yes	Yes	Yes	Yes	Yes	Yes	Yes	Yes	Low	Urban	Yes	Yes	Cond	Yes	Yes	No
293	No	Yes	Yes	No	Yes	Yes	No	Yes	No	No	Yes	No	Less than 1 km	Private vehicle	Yes	Yes	Reproductive health education	Positive	Yes	Satisfied	Local chairperson	No	Yes	Yes	No	Yes	No	Yes	No	Yes	Low	Rural	Yes	Yes	Impl	NO	Yes	No
294	Yes	No	No	Yes	Yes	Yes	Yes	No	Yes	Yes	No	No	1-5 km	Walking	Yes	No	Contraceptive counseling and provision	Positive	Yes	Satisfied	Local chairperson	Yes	Yes	Yes	Yes	Yes	Yes	Yes	Yes	No	Low	Urban	No	No	None	NO	Yes	No
295	Yes	No	Yes	Yes	Yes	Yes	Yes	No	Yes	Yes	No	No	1-5 km	Private vehicle	Yes	No	Counseling on relationships and peer pressure	Positive	Yes	Satisfied	Police	No	Yes	Yes	No	Yes	Yes	Yes	Yes	No	High	Urban	Yes	Yes	Cond	NO	Yes	No
296	Yes	No	Yes	Yes	Yes	Yes	Yes	No	Yes	Yes	No	No	1-5 km	Public transportation	Yes	No	Contraceptive counseling and provision	Positive	Yes	Satisfied	Local chairperson	No	Yes	Yes	No	No	Yes	No	Yes	No	Low	Rural	Yes	Yes	Cond	NO	Yes	No
297	Yes	No	Yes	No	Yes	Yes	No	No	No	No	Yes	Yes	1-5 km	Private vehicle	Yes	Yes	Reproductive health education	Positive	Yes	Dissatisfied	Police	No	No	No	No	Yes	No	Yes	Yes	No	High	Urban	Yes	Yes	Cond	Yes	Yes	Yes
298	Yes	No	No	Yes	Yes	Yes	Yes	No	Yes	Yes	No	No	1-5 km	Private vehicle	Yes	No	Reproductive health education	Positive	Yes	Satisfied	Local chairperson	Yes	Yes	Yes	No	Yes	Yes	Yes	Yes	Yes	High	Urban	No	No	None	Yes	Yes	No
299	Yes	No	Yes	Yes	Yes	Yes	Yes	Yes	Yes	Yes	No	No	Less than 1 km	Walking	Yes	No	Reproductive health education	Positive	Yes	Dissatisfied	Police	No	No	No	No	Yes	Yes	Yes	Yes	Yes	Low	Rural	Yes	Yes	Inje	Yes	Yes	Yes
300	Yes	No	Yes	Yes	Yes	Yes	Yes	No	No	No	No	No	1-5 km	Bicycle	Yes	No	Contraceptive counseling and provision	Positive	Yes	Satisfied	Local chairperson	Yes	Yes	Yes	Yes	Yes	Yes	Yes	Yes	Yes	Low	Rural	Yes	No	None	Yes	No	No
301	Yes	No	Yes	Yes	Yes	Yes	Yes	No	Yes	Yes	No	No	1-5 km	Walking	Yes	No	Counseling on relationships and peer pressure	Positive	Yes	Satisfied	Local chairperson	Yes	Yes	Yes	Yes	Yes	Yes	Yes	Yes	Yes	Low	Rural	Yes	Yes	Cond	Yes	No	No
302	No	Yes	Yes	No	Yes	Yes	No	Yes	No	No	Yes	Yes	1-5 km	Walking	Yes	Yes	Reproductive health education	Neutral	Yes	Dissatisfied	Police	No	Yes	Yes	No	Yes	No	Yes	No	Yes	Low	Rural	No	No	None	NO	No	Yes
303	No	Yes	Yes	No	Yes	Yes	No	Yes	No	No	Yes	No	Less than 1 km	Walking	Yes	No	Reproductive health education	Positive	Yes	Satisfied	Police	Yes	Yes	Yes	No	No	No	Yes	Yes	Yes	Low	Rural	No	No	None	NO	No	Yes
304	Yes	No	Yes	Yes	Yes	Yes	Yes	No	Yes	Yes	No	No	Less than 1 km	Walking	Yes	No	Counseling on relationships and peer pressure	Positive	Yes	Satisfied	Local chairperson	Yes	Yes	Yes	Yes	Yes	Yes	Yes	Yes	No	High	Urban	No	Yes	Cond	Yes	Yes	No
305	Yes	No	Yes	Yes	Yes	Yes	Yes	No	Yes	Yes	No	No	1-5 km	Walking	Yes	No	Counseling on relationships and peer pressure	Positive	Yes	Satisfied	Local chairperson	No	No	Yes	Yes	Yes	Yes	Yes	Yes	No	Low	Rural	Yes	Yes	Cond	Yes	Yes	No
306	Yes	No	Yes	Yes	Yes	Yes	Yes	No	Yes	Yes	No	No	Less than 1 km	Walking	Yes	No	Contraceptive counseling and provision	Positive	Yes	Satisfied	Local chairperson	No	Yes	Yes	Yes	Yes	Yes	Yes	Yes	No	Low	Rural	Yes	Yes	Cond	Yes	Yes	No
307	Yes	No	Yes	Yes	Yes	Yes	Yes	No	Yes	Yes	No	No	Less than 1 km	Walking	Yes	No	Contraceptive counseling and provision	Positive	Yes	Satisfied	Local chairperson	Yes	Yes	Yes	No	Yes	No	Yes	Yes	No	Low	Rural	Yes	Yes	Cond	Yes	Yes	No
308	Yes	No	Yes	Yes	Yes	Yes	Yes	No	Yes	Yes	No	No	Less than 1 km	Walking	Yes	No	Contraceptive counseling and provision	Positive	Yes	Satisfied	Local chairperson	No	No	Yes	Yes	Yes	Yes	Yes	Yes	No	Low	Rural	No	No	None	Yes	Yes	No
309	Yes	No	Yes	Yes	Yes	Yes	Yes	No	Yes	Yes	No	No	Less than 1 km	Walking	Yes	No	Reproductive health education	Positive	Yes	Satisfied	Police	Yes	Yes	Yes	No	Yes	No	Yes	Yes	No	High	Urban	Yes	Yes	Cond	Yes	Yes	No
310	No	Yes	Yes	No	Yes	Yes	No	No	No	No	Yes	Yes	Less than 1 km	Walking	Yes	Yes	Reproductive health education	Positive	Yes	Satisfied	Police	Yes	Yes	Yes	No	No	No	Yes	Yes	Yes	Low	Urban	Yes	Yes	Impl	Yes	Yes	No
311	Yes	Yes	Yes	No	Yes	Yes	No	Yes	No	No	Yes	Yes	1-5 km	Private vehicle	Yes	Yes	Counseling on relationships and peer pressure	Positive	Yes	Satisfied	Police	Yes	Yes	Yes	Yes	Yes	Yes	Yes	No	Yes	Low	Rural	Yes	Yes	Impl	Yes	Yes	No
312	Yes	No	Yes	Yes	Yes	Yes	Yes	Yes	Yes	Yes	No	No	1-5 km	Private vehicle	No	Yes	Reproductive health education	Positive	Yes	Satisfied	Police	Yes	Yes	Yes	No	Yes	Yes	Yes	Yes	No	Low	Rural	Yes	No	None	NO	Yes	No
313	Yes	No	Yes	Yes	Yes	Yes	Yes	No	Yes	Yes	No	No	1-5 km	Private vehicle	No	Yes	Reproductive health education	Positive	Yes	Satisfied	Police	Yes	Yes	Yes	No	No	Yes	Yes	Yes	No	Low	Rural	Yes	Yes	Cond	Yes	Yes	No
314	No	No	Yes	Yes	Yes	Yes	No	Yes	No	No	Yes	No	Less than 1 km	Public transportation	Yes	Yes	Reproductive health education	Positive	Yes	Satisfied	Police	No	Yes	Yes	No	No	Yes	Yes	Yes	No	Low	Urban	Yes	Yes	Cond	Yes	Yes	No
315	No	Yes	Yes	No	Yes	Yes	No	Yes	No	No	Yes	No	1-5 km	Public transportation	Yes	Yes	Contraceptive counseling and provision	Positive	Yes	Satisfied	Police	No	Yes	Yes	Yes	Yes	Yes	Yes	Yes	Yes	High	Urban	Yes	Yes	Impl	NO	Yes	Yes
316	No	Yes	Yes	No	Yes	Yes	No	Yes	No	No	Yes	No	Less than 1 km	Private vehicle	Yes	Yes	Reproductive health education	Positive	Yes	Satisfied	Local chairperson	No	Yes	Yes	No	Yes	No	Yes	No	Yes	Low	Rural	Yes	No	None	NO	Yes	Yes
317	Yes	No	No	Yes	Yes	Yes	Yes	No	Yes	Yes	No	No	1-5 km	Walking	Yes	No	Contraceptive counseling and provision	Positive	Yes	Satisfied	Local chairperson	Yes	Yes	Yes	Yes	Yes	Yes	Yes	Yes	No	High	Urban	No	No	None	Yes	Yes	No
318	Yes	No	Yes	Yes	Yes	Yes	Yes	No	Yes	Yes	No	No	1-5 km	Private vehicle	Yes	No	Counseling on relationships and peer pressure	Positive	Yes	Satisfied	Police	No	Yes	Yes	No	Yes	Yes	Yes	Yes	No	High	Urban	Yes	Yes	Cond	Yes	Yes	No
319	Yes	No	Yes	Yes	Yes	Yes	Yes	No	Yes	Yes	No	No	1-5 km	Public transportation	Yes	No	Contraceptive counseling and provision	Positive	Yes	Satisfied	Local chairperson	No	Yes	Yes	No	No	Yes	Yes	Yes	No	Low	Rural	Yes	Yes	Cond	Yes	Yes	No
320	Yes	No	Yes	No	Yes	Yes	No	No	No	No	Yes	Yes	1-5 km	Private vehicle	Yes	Yes	Reproductive health education	Positive	Yes	Dissatisfied	Police	No	No	No	No	Yes	No	Yes	Yes	No	High	Urban	Yes	Yes	Cond	Yes	Yes	Yes
321	No	Yes	Yes	No	Yes	Yes	No	No	No	No	Yes	Yes	1-5 km	Private vehicle	Yes	No	Reproductive health education	Positive	Yes	Satisfied	Police	Yes	Yes	Yes	No	Yes	Yes	Yes	Yes	Yes	Low	Rural	Yes	Yes	Impl	Yes	Yes	No
322	Yes	No	Yes	Yes	Yes	Yes	Yes	No	Yes	Yes	No	No	1-5 km	Walking	Yes	Yes	Counseling on relationships and peer pressure	Positive	Yes	Satisfied	Police	Yes	Yes	Yes	No	Yes	No	Yes	Yes	Yes	High	Urban	Yes	Yes	Cond	Yes	Yes	No
323	Yes	No	Yes	Yes	Yes	Yes	Yes	No	Yes	Yes	No	No	1-5 km	Walking	Yes	Yes	Counseling on relationships and peer pressure	Positive	Yes	Satisfied	Police	Yes	Yes	Yes	No	No	No	Yes	Yes	Yes	High	Urban	Yes	Yes	Cond	Yes	Yes	No
324	No	Yes	Yes	Yes	Yes	Yes	Yes	Yes	Yes	Yes	Yes	Yes	Less than 1 km	Private vehicle	Yes	Yes	Reproductive health education	Negative	Yes	Dissatisfied	Police	No	Yes	Yes	No	Yes	No	Yes	Yes	Yes	High	Urban	Yes	No	None	NO	Yes	Yes
325	No	Yes	Yes	Yes	Yes	Yes	Yes	Yes	Yes	Yes	Yes	Yes	Less than 1 km	Private vehicle	Yes	Yes	Reproductive health education	Negative	Yes	Dissatisfied	Local chairperson	No	Yes	Yes	No	Yes	No	Yes	No	No	Low	Rural	No	No	None	Yes	No	Yes
326	Yes	No	Yes	Yes	Yes	Yes	Yes	No	No	No	No	No	1-5 km	Bicycle	Yes	No	Contraceptive counseling and provision	Positive	Yes	Satisfied	Local chairperson	Yes	Yes	Yes	Yes	Yes	Yes	Yes	Yes	No	Low	Rural	Yes	No	None	Yes	Yes	No
327	Yes	No	Yes	Yes	Yes	Yes	Yes	No	Yes	Yes	No	No	1-5 km	Walking	Yes	No	Counseling on relationships and peer pressure	Positive	Yes	Satisfied	Local chairperson	Yes	Yes	Yes	Yes	Yes	Yes	Yes	Yes	No	Low	Rural	Yes	Yes	Cond	Yes	Yes	No
328	No	Yes	Yes	No	Yes	Yes	No	Yes	No	No	Yes	Yes	1-5 km	Walking	Yes	Yes	Reproductive health education	Neutral	Yes	Dissatisfied	Police	No	Yes	Yes	No	Yes	No	Yes	No	No	Low	Rural	No	Yes	Inje	NO	No	Yes
329	No	Yes	Yes	No	Yes	Yes	No	Yes	No	No	Yes	No	Less than 1 km	Walking	Yes	No	Reproductive health education	Positive	Yes	Satisfied	Police	Yes	Yes	Yes	No	No	No	Yes	Yes	No	Low	Rural	No	Yes	Impl	NO	Yes	No
330	Yes	No	Yes	Yes	Yes	Yes	Yes	No	Yes	Yes	No	No	Less than 1 km	Walking	Yes	No	Counseling on relationships and peer pressure	Positive	Yes	Satisfied	Local chairperson	Yes	Yes	Yes	Yes	Yes	Yes	Yes	Yes	No	High	Urban	No	Yes	Cond	Yes	Yes	No
331	Yes	No	Yes	Yes	Yes	Yes	Yes	No	Yes	Yes	No	No	1-5 km	Walking	Yes	No	Counseling on relationships and peer pressure	Positive	Yes	Satisfied	Local chairperson	Yes	Yes	Yes	Yes	Yes	Yes	Yes	Yes	No	High	Urban	Yes	Yes	Cond	Yes	Yes	No
332	Yes	No	Yes	Yes	Yes	Yes	Yes	No	Yes	Yes	No	No	Less than 1 km	Walking	Yes	No	Contraceptive counseling and provision	Positive	Yes	Satisfied	Local chairperson	Yes	Yes	Yes	Yes	Yes	Yes	Yes	Yes	No	High	Urban	Yes	Yes	Cond	Yes	Yes	No
333	Yes	No	Yes	Yes	Yes	Yes	Yes	No	Yes	Yes	No	No	Less than 1 km	Walking	Yes	No	Contraceptive counseling and provision	Positive	Yes	Satisfied	Local chairperson	Yes	Yes	Yes	No	Yes	No	Yes	Yes	No	High	Urban	Yes	Yes	Cond	Yes	Yes	No
334	Yes	No	Yes	Yes	Yes	Yes	Yes	No	Yes	Yes	No	No	Less than 1 km	Walking	Yes	No	Contraceptive counseling and provision	Positive	Yes	Satisfied	Local chairperson	Yes	Yes	Yes	Yes	Yes	Yes	Yes	Yes	No	High	Urban	Yes	Yes	Cond	Yes	No	No
335	Yes	No	Yes	Yes	Yes	Yes	Yes	No	Yes	Yes	No	No	Less than 1 km	Walking	Yes	No	Reproductive health education	Positive	Yes	Satisfied	Police	Yes	Yes	Yes	No	Yes	No	Yes	Yes	No	Low	Urban	Yes	Yes	Cond	Yes	Yes	No
336	No	Yes	Yes	No	Yes	Yes	No	No	No	No	Yes	Yes	Less than 1 km	Walking	Yes	Yes	Reproductive health education	Positive	Yes	Satisfied	Police	Yes	Yes	Yes	No	No	No	Yes	Yes	No	Low	Urban	Yes	No	None	Yes	Yes	No
337	Yes	No	No	Yes	Yes	Yes	Yes	No	Yes	Yes	No	No	1-5 km	Private vehicle	No	Yes	Counseling on relationships and peer pressure	Positive	Yes	Satisfied	Police	Yes	Yes	Yes	Yes	Yes	Yes	Yes	No	Yes	High	Rural	Yes	No	None	Yes	Yes	No
338	Yes	No	No	Yes	Yes	Yes	Yes	No	Yes	Yes	No	No	1-5 km	Private vehicle	Yes	Yes	Reproductive health education	Positive	Yes	Satisfied	Police	Yes	Yes	Yes	No	Yes	Yes	Yes	Yes	Yes	High	Rural	Yes	No	None	Yes	Yes	No
339	Yes	No	No	Yes	Yes	Yes	Yes	No	Yes	Yes	No	No	1-5 km	Private vehicle	Yes	Yes	Reproductive health education	Positive	Yes	Satisfied	Police	Yes	Yes	Yes	No	Yes	No	Yes	Yes	Yes	Low	Rural	Yes	No	None	Yes	Yes	No
340	Yes	Yes	Yes	Yes	Yes	Yes	Yes	Yes	Yes	Yes	Yes	No	Less than 1 km	Walking	Yes	No	Reproductive health education	Positive	Yes	Satisfied	Police	No	No	No	No	No	Yes	Yes	Yes	Yes	Low	Rural	No	No	None	NO	Yes	Yes
341	No	Yes	Yes	No	No	No	Yes	No	No	No	Yes	Yes	1-5 km	Bicycle	Yes	No	Contraceptive counseling and provision	Positive	Yes	Satisfied	Police	No	Yes	No	No	Yes	Yes	No	Yes	Yes	Low	Urban	No	No	None	NO	Yes	Yes
342	Yes	Yes	Yes	Yes	Yes	Yes	Yes	No	No	No	No	No	1-5 km	Walking	Yes	No	Counseling on relationships and peer pressure	Positive	Yes	Satisfied	Local chairperson	Yes	Yes	Yes	Yes	Yes	Yes	Yes	No	Yes	Low	Rural	No	No	None	NO	Yes	Yes
343	No	Yes	Yes	No	Yes	Yes	No	Yes	No	No	Yes	Yes	1-5 km	Walking	Yes	Yes	Reproductive health education	Neutral	Yes	Dissatisfied	Police	No	Yes	Yes	No	Yes	No	Yes	No	Yes	Low	Rural	No	No	None	NO	Yes	Yes
344	No	Yes	Yes	No	Yes	Yes	No	Yes	No	No	Yes	No	Less than 1 km	Walking	Yes	No	Reproductive health education	Positive	Yes	Satisfied	Police	Yes	Yes	Yes	No	No	No	Yes	No	Yes	High	Rural	No	No	None	NO	Yes	No
345	Yes	Yes	Yes	Yes	Yes	Yes	Yes	No	Yes	Yes	Yes	Yes	Less than 1 km	Walking	Yes	No	Counseling on relationships and peer pressure	Positive	Yes	Satisfied	Local chairperson	Yes	Yes	Yes	Yes	Yes	Yes	Yes	No	Yes	Low	Urban	Yes	No	None	NO	Yes	No
346	Yes	No	Yes	Yes	Yes	Yes	Yes	Yes	Yes	Yes	Yes	No	Less than 1 km	Walking	Yes	No	Reproductive health education	Positive	Yes	Satisfied	Police	No	No	No	No	No	Yes	Yes	No	No	Low	Rural	No	No	None	Yes	No	Yes
347	No	No	Yes	Yes	No	No	Yes	No	Yes	Yes	No	Yes	1-5 km	Bicycle	Yes	No	Contraceptive counseling and provision	Positive	Yes	Satisfied	Police	No	Yes	No	No	Yes	Yes	No	Yes	No	High	Urban	No	No	None	Yes	Yes	No
348	Yes	No	Yes	Yes	Yes	Yes	Yes	No	No	No	No	No	1-5 km	Walking	Yes	No	Counseling on relationships and peer pressure	Positive	Yes	Satisfied	Local chairperson	Yes	Yes	Yes	Yes	Yes	Yes	Yes	Yes	No	Low	Rural	Yes	Yes	Cond	Yes	Yes	No
349	No	No	Yes	No	Yes	Yes	No	Yes	No	No	Yes	Yes	1-5 km	Walking	Yes	Yes	Reproductive health education	Neutral	Yes	Dissatisfied	Police	No	Yes	Yes	No	Yes	No	Yes	Yes	No	Low	Rural	Yes	Yes	Inje	Yes	Yes	Yes
350	No	No	Yes	No	Yes	Yes	No	Yes	No	No	Yes	No	Less than 1 km	Walking	Yes	No	Reproductive health education	Positive	Yes	Satisfied	Police	Yes	Yes	Yes	No	No	No	Yes	Yes	Yes	Low	Rural	Yes	Yes	Impl	NO	Yes	No
351	Yes	No	Yes	Yes	Yes	Yes	Yes	No	Yes	Yes	Yes	Yes	Less than 1 km	Walking	Yes	No	Counseling on relationships and peer pressure	Positive	Yes	Satisfied	Local chairperson	Yes	Yes	Yes	Yes	Yes	Yes	Yes	Yes	Yes	High	Urban	Yes	Yes	Cond	NO	Yes	No
352	Yes	No	Yes	Yes	Yes	Yes	Yes	No	Yes	Yes	No	No	1-5 km	Walking	Yes	No	Counseling on relationships and peer pressure	Positive	Yes	Satisfied	Local chairperson	No	No	Yes	Yes	Yes	Yes	Yes	Yes	No	Low	Rural	Yes	Yes	Cond	NO	Yes	No
353	Yes	No	Yes	Yes	Yes	Yes	Yes	No	Yes	Yes	No	No	Less than 1 km	Walking	Yes	No	Contraceptive counseling and provision	Positive	Yes	Satisfied	Local chairperson	No	Yes	Yes	Yes	Yes	Yes	Yes	Yes	No	Low	Rural	Yes	Yes	Cond	NO	Yes	No
354	Yes	No	Yes	Yes	Yes	Yes	Yes	No	Yes	Yes	No	No	Less than 1 km	Walking	Yes	No	Contraceptive counseling and provision	Positive	Yes	Satisfied	Local chairperson	Yes	Yes	Yes	No	Yes	No	Yes	Yes	No	Low	Rural	Yes	Yes	Cond	NO	Yes	No
355	Yes	No	Yes	Yes	Yes	Yes	Yes	No	Yes	Yes	No	No	Less than 1 km	Walking	Yes	No	Contraceptive counseling and provision	Positive	Yes	Satisfied	Local chairperson	No	No	Yes	Yes	Yes	Yes	Yes	Yes	No	Low	Rural	No	No	None	Yes	No	No
356	Yes	No	No	Yes	Yes	Yes	Yes	No	Yes	Yes	No	No	Less than 1 km	Walking	Yes	No	Reproductive health education	Positive	Yes	Satisfied	Police	Yes	Yes	Yes	No	Yes	No	Yes	Yes	No	High	Urban	No	No	None	Yes	No	No
357	No	No	Yes	No	Yes	Yes	No	No	No	No	Yes	Yes	Less than 1 km	Walking	Yes	Yes	Reproductive health education	Positive	Yes	Satisfied	Police	Yes	Yes	Yes	No	No	No	Yes	Yes	No	Low	Rural	Yes	Yes	Impl	Yes	Yes	No
358	Yes	No	Yes	No	Yes	Yes	No	Yes	No	No	Yes	Yes	1-5 km	Private vehicle	Yes	Yes	Counseling on relationships and peer pressure	Positive	Yes	Satisfied	Police	Yes	Yes	Yes	Yes	Yes	Yes	Yes	Yes	No	Low	Rural	Yes	Yes	Impl	Yes	Yes	No
359	Yes	No	Yes	Yes	Yes	Yes	Yes	Yes	Yes	Yes	No	No	1-5 km	Private vehicle	Yes	Yes	Reproductive health education	Positive	Yes	Satisfied	Police	Yes	Yes	Yes	No	Yes	Yes	Yes	Yes	No	High	Urban	Yes	No	None	Yes	Yes	No
360	Yes	No	No	Yes	Yes	Yes	Yes	No	Yes	Yes	No	No	1-5 km	Private vehicle	No	Yes	Reproductive health education	Positive	Yes	Satisfied	Police	Yes	Yes	Yes	No	No	Yes	Yes	Yes	No	Low	Rural	No	No	None	Yes	Yes	No
361	No	No	Yes	Yes	Yes	Yes	No	Yes	No	No	Yes	No	Less than 1 km	Public transportation	No	Yes	Reproductive health education	Positive	Yes	Satisfied	Police	No	Yes	Yes	No	No	Yes	Yes	Yes	No	Low	Rural	Yes	Yes	Cond	Yes	Yes	Yes
362	No	No	Yes	No	Yes	Yes	No	Yes	No	No	Yes	No	1-5 km	Public transportation	Yes	Yes	Contraceptive counseling and provision	Positive	Yes	Satisfied	Police	No	Yes	Yes	Yes	Yes	Yes	Yes	Yes	No	Low	Rural	Yes	Yes	Impl	Yes	Yes	Yes
363	No	No	Yes	No	Yes	Yes	No	Yes	No	No	Yes	No	Less than 1 km	Private vehicle	Yes	Yes	Reproductive health education	Positive	Yes	Satisfied	Local chairperson	No	Yes	Yes	No	Yes	No	Yes	Yes	No	Low	Rural	Yes	Yes	Inje	Yes	Yes	No
364	Yes	No	No	Yes	Yes	Yes	Yes	No	Yes	Yes	No	No	1-5 km	Walking	Yes	No	Contraceptive counseling and provision	Positive	Yes	Satisfied	Local chairperson	Yes	Yes	Yes	No	No	No	Yes	Yes	No	Low	Urban	No	No	None	NO	Yes	No
365	Yes	Yes	Yes	No	Yes	Yes	No	Yes	No	No	Yes	Yes	Less than 1 km	Walking	Yes	No	Reproductive health education	Positive	Yes	Satisfied	Police	No	No	No	No	No	Yes	Yes	No	Yes	Low	Rural	No	No	None	NO	No	Yes
366	No	No	Yes	Yes	No	No	Yes	No	Yes	Yes	No	Yes	1-5 km	Bicycle	Yes	No	Contraceptive counseling and provision	Positive	Yes	Satisfied	Police	No	Yes	No	No	Yes	Yes	No	Yes	Yes	High	Urban	No	No	None	Yes	Yes	No
367	Yes	Yes	Yes	Yes	Yes	Yes	Yes	No	No	No	No	No	1-5 km	Walking	Yes	No	Counseling on relationships and peer pressure	Positive	Yes	Satisfied	Local chairperson	Yes	Yes	Yes	Yes	Yes	Yes	Yes	Yes	Yes	Low	Rural	Yes	No	None	NO	Yes	No
368	No	No	Yes	No	Yes	Yes	No	Yes	No	No	Yes	Yes	1-5 km	Walking	Yes	Yes	Reproductive health education	Neutral	Yes	Dissatisfied	Police	No	Yes	Yes	No	Yes	No	Yes	No	No	Low	Rural	Yes	Yes	Inje	Yes	Yes	Yes
369	No	Yes	Yes	No	Yes	Yes	No	Yes	No	No	Yes	No	Less than 1 km	Walking	Yes	No	Reproductive health education	Positive	Yes	Satisfied	Police	Yes	Yes	Yes	No	No	No	Yes	No	No	Low	Rural	Yes	Yes	Impl	Yes	Yes	No
370	Yes	No	Yes	Yes	Yes	Yes	Yes	No	Yes	Yes	Yes	Yes	Less than 1 km	Walking	Yes	No	Counseling on relationships and peer pressure	Positive	Yes	Satisfied	Local chairperson	Yes	Yes	Yes	Yes	Yes	Yes	Yes	Yes	No	Low	Urban	Yes	Yes	Cond	Yes	No	No
371	Yes	No	Yes	Yes	Yes	Yes	Yes	No	Yes	Yes	No	No	1-5 km	Walking	Yes	No	Counseling on relationships and peer pressure	Positive	Yes	Satisfied	Local chairperson	No	No	Yes	Yes	Yes	Yes	Yes	Yes	No	Low	Rural	Yes	Yes	Cond	Yes	Yes	No
372	Yes	No	Yes	Yes	Yes	Yes	Yes	No	Yes	Yes	No	No	Less than 1 km	Walking	Yes	No	Contraceptive counseling and provision	Positive	Yes	Satisfied	Local chairperson	No	Yes	Yes	Yes	Yes	Yes	Yes	Yes	No	Low	Rural	Yes	Yes	Cond	Yes	Yes	No
373	Yes	No	Yes	Yes	Yes	Yes	Yes	No	Yes	Yes	No	No	Less than 1 km	Walking	Yes	No	Contraceptive counseling and provision	Positive	Yes	Satisfied	Local chairperson	Yes	Yes	Yes	No	Yes	No	Yes	Yes	Yes	High	Rural	Yes	Yes	Cond	Yes	Yes	No
374	Yes	No	Yes	Yes	Yes	Yes	Yes	No	Yes	Yes	No	No	Less than 1 km	Walking	Yes	No	Contraceptive counseling and provision	Positive	Yes	Satisfied	Local chairperson	No	No	Yes	Yes	Yes	Yes	Yes	Yes	Yes	Low	Rural	No	No	None	NO	Yes	No
375	Yes	Yes	Yes	No	Yes	Yes	Yes	No	No	No	Yes	No	Less than 1 km	Walking	Yes	No	Contraceptive counseling and provision	Positive	Yes	Satisfied	Police	No	Yes	Yes	No	Yes	Yes	Yes	Yes	No	Low	Rural	No	No	None	NO	Yes	No
376	No	No	Yes	No	Yes	Yes	No	No	No	No	Yes	Yes	Less than 1 km	Walking	Yes	Yes	Reproductive health education	Positive	Yes	Satisfied	Police	Yes	Yes	Yes	No	No	No	Yes	Yes	No	High	Urban	Yes	Yes	Impl	Yes	Yes	No
377	Yes	No	Yes	No	Yes	Yes	No	Yes	No	No	Yes	Yes	1-5 km	Private vehicle	Yes	Yes	Counseling on relationships and peer pressure	Positive	Yes	Satisfied	Police	Yes	Yes	Yes	Yes	Yes	Yes	Yes	Yes	No	High	Urban	Yes	Yes	Impl	Yes	Yes	No
378	Yes	No	Yes	Yes	Yes	Yes	Yes	Yes	Yes	Yes	No	No	1-5 km	Private vehicle	Yes	Yes	Reproductive health education	Positive	Yes	Satisfied	Police	Yes	Yes	Yes	No	Yes	Yes	Yes	Yes	No	Low	Rural	Yes	No	None	Yes	Yes	No
379	Yes	No	No	Yes	Yes	Yes	Yes	No	Yes	Yes	No	No	1-5 km	Private vehicle	Yes	Yes	Reproductive health education	Positive	Yes	Satisfied	Police	Yes	Yes	Yes	No	No	Yes	Yes	Yes	No	Low	Rural	No	No	None	NO	No	No
380	No	No	Yes	Yes	Yes	Yes	No	Yes	No	No	Yes	No	Less than 1 km	Public transportation	No	Yes	Reproductive health education	Positive	Yes	Satisfied	Police	No	Yes	Yes	No	No	Yes	Yes	Yes	No	High	Urban	Yes	Yes	Cond	Yes	No	No
381	No	Yes	Yes	No	Yes	Yes	No	Yes	No	No	Yes	No	1-5 km	Public transportation	Yes	Yes	Contraceptive counseling and provision	Positive	Yes	Satisfied	Police	No	Yes	Yes	No	Yes	Yes	Yes	No	No	Low	Urban	Yes	Yes	Impl	Yes	Yes	No
382	No	Yes	Yes	No	Yes	Yes	No	Yes	No	No	Yes	No	Less than 1 km	Private vehicle	Yes	Yes	Reproductive health education	Positive	Yes	Satisfied	Local chairperson	No	Yes	Yes	No	Yes	No	Yes	No	No	Low	Rural	No	Yes	Inje	NO	No	No
383	Yes	No	No	Yes	Yes	Yes	Yes	No	Yes	Yes	No	No	1-5 km	Walking	Yes	No	Contraceptive counseling and provision	Positive	Yes	Satisfied	Local chairperson	Yes	Yes	Yes	No	No	No	Yes	Yes	No	Low	Urban	No	No	None	Yes	Yes	No
384	Yes	No	Yes	Yes	Yes	Yes	Yes	No	Yes	Yes	No	No	1-5 km	Private vehicle	Yes	No	Counseling on relationships and peer pressure	Positive	Yes	Satisfied	Police	No	Yes	Yes	No	Yes	Yes	Yes	Yes	No	Low	Urban	Yes	Yes	Cond	Yes	Yes	No
385	Yes	No	Yes	Yes	Yes	Yes	Yes	No	Yes	Yes	No	No	1-5 km	Public transportation	Yes	No	Contraceptive counseling and provision	Positive	Yes	Satisfied	Local chairperson	No	Yes	Yes	No	No	Yes	Yes	Yes	No	Low	Rural	Yes	Yes	Cond	Yes	Yes	No
386	Yes	No	Yes	No	Yes	Yes	No	No	No	No	Yes	Yes	1-5 km	Private vehicle	Yes	Yes	Reproductive health education	Positive	Yes	Dissatisfied	Police	No	No	No	No	Yes	No	Yes	Yes	Yes	Low	Urban	Yes	Yes	Cond	Yes	Yes	Yes
387	No	Yes	Yes	No	Yes	Yes	No	No	No	No	Yes	Yes	1-5 km	Private vehicle	Yes	No	Reproductive health education	Positive	Yes	Satisfied	Police	Yes	Yes	Yes	No	Yes	Yes	Yes	Yes	Yes	Low	Rural	No	Yes	Impl	Yes	Yes	Yes
388	Yes	No	Yes	Yes	Yes	Yes	Yes	No	Yes	Yes	No	No	Less than 1 km	Walking	Yes	No	Reproductive health education	Positive	Yes	Satisfied	Police	Yes	Yes	Yes	No	Yes	No	Yes	Yes	Yes	Low	Urban	Yes	Yes	Cond	Yes	Yes	Yes
389	No	Yes	Yes	No	Yes	Yes	No	No	No	No	Yes	Yes	Less than 1 km	Walking	Yes	Yes	Reproductive health education	Positive	Yes	Satisfied	Police	Yes	Yes	Yes	No	No	No	Yes	Yes	Yes	Low	Urban	Yes	No	Impl	Yes	Yes	Yes
390	Yes	No	No	Yes	Yes	Yes	Yes	No	Yes	Yes	No	No	1-5 km	Private vehicle	Yes	Yes	Counseling on relationships and peer pressure	Positive	Yes	Satisfied	Police	Yes	Yes	Yes	Yes	Yes	Yes	Yes	Yes	No	Low	Rural	Yes	No	None	NO	Yes	Yes
391	Yes	No	No	Yes	Yes	Yes	Yes	No	Yes	Yes	No	No	1-5 km	Private vehicle	Yes	Yes	Reproductive health education	Positive	Yes	Satisfied	Police	Yes	Yes	Yes	No	Yes	Yes	Yes	Yes	Yes	High	Rural	Yes	No	None	NO	Yes	Yes
392	Yes	No	No	Yes	Yes	Yes	Yes	No	Yes	Yes	No	No	1-5 km	Private vehicle	No	Yes	Reproductive health education	Positive	Yes	Satisfied	Police	Yes	Yes	Yes	No	Yes	No	Yes	Yes	Yes	Low	Rural	Yes	No	None	Yes	Yes	No
393	No	Yes	Yes	No	Yes	Yes	No	Yes	No	No	Yes	No	Less than 1 km	Public transportation	No	Yes	Reproductive health education	Positive	Yes	Satisfied	Police	No	Yes	Yes	No	No	Yes	Yes	No	No	High	Rural	Yes	Yes	Impl	Yes	Yes	No
394	No	Yes	Yes	No	Yes	Yes	No	Yes	No	No	Yes	No	1-5 km	Public transportation	No	Yes	Contraceptive counseling and provision	Positive	Yes	Satisfied	Police	No	Yes	Yes	Yes	Yes	Yes	Yes	No	Yes	Low	Urban	No	Yes	Impl	NO	Yes	No
395	No	Yes	Yes	No	Yes	Yes	No	Yes	No	No	Yes	No	Less than 1 km	Private vehicle	Yes	Yes	Reproductive health education	Positive	Yes	Satisfied	Local chairperson	No	Yes	Yes	No	Yes	No	Yes	No	Yes	Low	Rural	No	Yes	Inje	NO	Yes	No
396	Yes	No	No	Yes	Yes	Yes	Yes	No	Yes	Yes	No	No	1-5 km	Walking	Yes	No	Contraceptive counseling and provision	Positive	Yes	Satisfied	Local chairperson	Yes	Yes	Yes	Yes	Yes	Yes	Yes	Yes	No	Low	Urban	No	No	None	Yes	Yes	No
397	Yes	No	Yes	Yes	Yes	Yes	Yes	No	Yes	Yes	No	No	1-5 km	Private vehicle	Yes	No	Counseling on relationships and peer pressure	Positive	Yes	Satisfied	Police	No	Yes	Yes	No	Yes	Yes	Yes	Yes	No	Low	Urban	Yes	Yes	Cond	Yes	Yes	No
398	Yes	No	Yes	Yes	Yes	Yes	Yes	No	Yes	Yes	No	No	1-5 km	Public transportation	Yes	No	Contraceptive counseling and provision	Positive	Yes	Satisfied	Local chairperson	No	Yes	Yes	No	No	Yes	No	Yes	No	Low	Rural	Yes	Yes	Cond	Yes	Yes	No
399	Yes	Yes	Yes	No	Yes	Yes	No	No	No	No	Yes	Yes	1-5 km	Private vehicle	Yes	Yes	Reproductive health education	Positive	Yes	Dissatisfied	Police	No	Yes	No	No	Yes	No	Yes	Yes	Yes	Low	Rural	Yes	Yes	Impl	Yes	No	Yes
400	Yes	No	Yes	No	Yes	Yes	Yes	Yes	No	No	Yes	Yes	Less than 1 km	Walking	Yes	Yes	Reproductive health education	Positive	Yes	Satisfied	Local chairperson	Yes	Yes	Yes	No	No	No	Yes	Yes	No	Low	Rural	Yes	Yes	Cond	Yes	Yes	No
401	Yes	No	No	Yes	No	No	Yes	No	No	No	No	No	Less than 1 km	Walking	Yes	Yes	Reproductive health education	Positive	No	Neutral	Local chairperson	Yes	No	No	No	Yes	No	No	Yes	No	Low	Urban	No	No	None	NO	Yes	No
402	Yes	No	No	Yes	No	No	Yes	No	No	No	No	No	Less than 1 km	Walking	Yes	Yes	Reproductive health education	Positive	No	Dissatisfied	Local chairperson	Yes	No	No	No	Yes	No	No	Yes	No	Low	Urban	No	No	None	NO	Yes	No
403	Yes	No	Yes	Yes	Yes	Yes	Yes	No	Yes	Yes	No	No	1-5 km	Walking	Yes	Yes	Counseling on relationships and peer pressure	Positive	Yes	Dissatisfied	Local chairperson	Yes	Yes	Yes	Yes	Yes	Yes	Yes	Yes	No	Low	Rural	Yes	Yes	Cond	Yes	Yes	No
404	Yes	No	Yes	Yes	Yes	Yes	Yes	No	Yes	Yes	No	No	1-5 km	Walking	Yes	Yes	Reproductive health education	Positive	Yes	Satisfied	Local chairperson	Yes	Yes	Yes	No	Yes	Yes	Yes	Yes	No	Low	Urban	Yes	Yes	Cond	Yes	Yes	No
405	Yes	Yes	Yes	Yes	Yes	Yes	Yes	Yes	Yes	Yes	Yes	No	Less than 1 km	Walking	Yes	No	Reproductive health education	Positive	Yes	Dissatisfied	Police	No	No	No	Yes	Yes	Yes	Yes	No	No	Low	Rural	Yes	No	None	Yes	Yes	Yes
406	Yes	No	Yes	Yes	Yes	Yes	Yes	No	No	No	No	No	1-5 km	Bicycle	Yes	No	Contraceptive counseling and provision	Positive	Yes	Satisfied	Local chairperson	Yes	Yes	Yes	Yes	Yes	Yes	Yes	Yes	Yes	Low	Rural	Yes	No	None	Yes	Yes	Yes
407	Yes	No	Yes	Yes	Yes	Yes	Yes	No	Yes	Yes	No	No	1-5 km	Walking	Yes	No	Counseling on relationships and peer pressure	Positive	Yes	Satisfied	Local chairperson	Yes	Yes	Yes	Yes	Yes	Yes	Yes	Yes	Yes	Low	Rural	Yes	Yes	Cond	Yes	Yes	Yes
408	No	Yes	Yes	No	Yes	Yes	No	Yes	No	No	Yes	Yes	1-5 km	Walking	Yes	Yes	Reproductive health education	Neutral	Yes	Dissatisfied	Police	No	Yes	Yes	No	Yes	No	Yes	Yes	Yes	Low	Rural	Yes	No	None	Yes	Yes	Yes
409	No	Yes	Yes	No	Yes	Yes	No	Yes	No	No	Yes	No	Less than 1 km	Walking	Yes	No	Reproductive health education	Positive	Yes	Satisfied	Police	Yes	Yes	Yes	No	No	No	Yes	Yes	No	Low	Rural	Yes	No	None	Yes	Yes	No
410	Yes	No	Yes	Yes	Yes	Yes	Yes	No	Yes	Yes	No	No	Less than 1 km	Walking	Yes	No	Counseling on relationships and peer pressure	Positive	Yes	Satisfied	Local chairperson	Yes	Yes	Yes	Yes	Yes	Yes	Yes	Yes	No	Low	Urban	Yes	Yes	Cond	Yes	Yes	No
411	Yes	No	Yes	Yes	Yes	Yes	Yes	No	Yes	Yes	No	No	1-5 km	Walking	Yes	No	Counseling on relationships and peer pressure	Positive	Yes	Satisfied	Local chairperson	Yes	Yes	Yes	Yes	Yes	Yes	Yes	Yes	No	Low	Rural	Yes	Yes	Cond	Yes	Yes	No
412	Yes	No	Yes	Yes	Yes	Yes	Yes	No	Yes	Yes	No	No	Less than 1 km	Walking	Yes	No	Contraceptive counseling and provision	Positive	Yes	Satisfied	Local chairperson	Yes	Yes	Yes	Yes	Yes	Yes	Yes	Yes	No	Low	Rural	Yes	Yes	Cond	Yes	Yes	No
413	Yes	No	Yes	Yes	Yes	Yes	Yes	No	Yes	Yes	No	No	Less than 1 km	Walking	Yes	No	Contraceptive counseling and provision	Positive	Yes	Satisfied	Local chairperson	Yes	Yes	Yes	No	Yes	No	Yes	Yes	No	High	Urban	Yes	Yes	Cond	Yes	No	No
414	Yes	No	Yes	Yes	Yes	Yes	Yes	No	Yes	Yes	No	No	Less than 1 km	Walking	Yes	No	Contraceptive counseling and provision	Positive	Yes	Satisfied	Local chairperson	Yes	Yes	Yes	Yes	Yes	Yes	Yes	Yes	No	Low	Rural	Yes	Yes	Cond	Yes	No	No
415	Yes	No	Yes	Yes	Yes	Yes	Yes	No	Yes	Yes	No	No	Less than 1 km	Walking	Yes	No	Reproductive health education	Positive	Yes	Satisfied	Police	Yes	Yes	Yes	No	Yes	No	Yes	Yes	Yes	Low	Urban	Yes	Yes	Cond	Yes	Yes	No
416	No	Yes	Yes	No	Yes	Yes	No	No	No	No	Yes	Yes	Less than 1 km	Walking	Yes	Yes	Reproductive health education	Positive	Yes	Satisfied	Police	Yes	Yes	Yes	No	No	No	Yes	Yes	Yes	Low	Urban	No	Yes	Impl	Yes	Yes	No
417	Yes	Yes	Yes	No	Yes	Yes	No	Yes	No	No	Yes	Yes	1-5 km	Private vehicle	Yes	Yes	Counseling on relationships and peer pressure	Positive	Yes	Satisfied	Police	Yes	Yes	Yes	Yes	Yes	Yes	Yes	No	Yes	Low	Rural	No	Yes	Impl	NO	Yes	No
418	Yes	No	Yes	Yes	Yes	Yes	Yes	Yes	Yes	Yes	No	No	1-5 km	Private vehicle	No	Yes	Reproductive health education	Positive	Yes	Satisfied	Police	Yes	Yes	Yes	No	Yes	Yes	Yes	Yes	Yes	Low	Rural	Yes	No	None	Yes	Yes	No
419	Yes	Yes	Yes	Yes	Yes	Yes	Yes	No	Yes	Yes	No	No	1-5 km	Private vehicle	No	Yes	Reproductive health education	Positive	Yes	Satisfied	Police	Yes	Yes	Yes	No	No	Yes	Yes	Yes	Yes	Low	Rural	Yes	Yes	Inje	Yes	Yes	No
420	No	Yes	Yes	No	Yes	Yes	No	Yes	No	No	Yes	No	Less than 1 km	Public transportation	No	Yes	Reproductive health education	Positive	Yes	Satisfied	Police	No	Yes	Yes	No	No	Yes	Yes	Yes	Yes	Low	Urban	No	Yes	Impl	Yes	No	No
421	No	Yes	Yes	No	Yes	Yes	No	Yes	No	No	Yes	No	1-5 km	Public transportation	No	Yes	Contraceptive counseling and provision	Positive	Yes	Satisfied	Police	No	Yes	Yes	Yes	Yes	Yes	Yes	Yes	Yes	Low	Rural	No	Yes	Impl	Yes	No	No
422	No	Yes	Yes	No	Yes	Yes	No	Yes	No	No	Yes	No	Less than 1 km	Private vehicle	Yes	Yes	Reproductive health education	Positive	Yes	Satisfied	Local chairperson	No	Yes	Yes	No	Yes	No	Yes	Yes	No	Low	Rural	Yes	Yes	Inje	Yes	Yes	No
423	Yes	No	No	Yes	Yes	Yes	Yes	No	Yes	Yes	No	No	1-5 km	Walking	Yes	No	Contraceptive counseling and provision	Positive	Yes	Satisfied	Local chairperson	Yes	Yes	Yes	Yes	Yes	Yes	Yes	Yes	No	Low	Rural	No	No	None	Yes	Yes	No
424	Yes	No	Yes	Yes	Yes	Yes	Yes	No	Yes	Yes	No	No	1-5 km	Private vehicle	Yes	No	Counseling on relationships and peer pressure	Positive	Yes	Satisfied	Police	No	Yes	Yes	No	Yes	Yes	Yes	Yes	No	Low	Rural	Yes	Yes	Cond	NO	Yes	No
425	Yes	No	Yes	Yes	Yes	Yes	Yes	No	Yes	Yes	No	No	1-5 km	Public transportation	Yes	No	Contraceptive counseling and provision	Positive	Yes	Satisfied	Local chairperson	No	Yes	Yes	No	No	Yes	No	Yes	No	Low	Rural	Yes	Yes	Cond	Yes	Yes	No
426	Yes	Yes	Yes	No	Yes	Yes	No	No	No	No	Yes	Yes	1-5 km	Private vehicle	Yes	Yes	Reproductive health education	Positive	Yes	Dissatisfied	Police	No	Yes	No	No	Yes	No	Yes	No	Yes	Low	Rural	Yes	Yes	Impl	Yes	Yes	Yes
427	Yes	Yes	Yes	No	Yes	Yes	No	No	No	No	Yes	Yes	1-5 km	Private vehicle	Yes	Yes	Reproductive health education	Positive	Yes	Dissatisfied	Police	No	Yes	No	No	Yes	No	Yes	Yes	Yes	Low	Rural	Yes	No	None	NO	Yes	Yes
428	Yes	No	Yes	Yes	Yes	No	Yes	No	Yes	Yes	No	No	Less than 1 km	Walking	Yes	No	Counseling on relationships and peer pressure	Negative	Yes	Dissatisfied	Police	No	No	No	No	Yes	No	Yes	Yes	No	Low	Rural	Yes	Yes	Inje	Yes	Yes	Yes
429	Yes	No	Yes	No	Yes	Yes	Yes	No	Yes	Yes	No	No	1-5 km	Walking	Yes	No	Counseling on relationships and peer pressure	Negative	Yes	Dissatisfied	Police	No	Yes	No	Yes	Yes	Yes	Yes	Yes	No	High	Urban	Yes	Yes	Inje	Yes	Yes	Yes
430	Yes	No	Yes	Yes	Yes	Yes	Yes	No	Yes	Yes	No	No	Less than 1 km	Walking	Yes	No	Counseling on relationships and peer pressure	Positive	Yes	Satisfied	Teachers	Yes	Yes	Yes	Yes	Yes	No	Yes	Yes	No	Low	Rural	Yes	No	None	Yes	Yes	No
431	Yes	No	Yes	Yes	Yes	Yes	Yes	No	Yes	Yes	No	No	1-5 km	Public transportation	Yes	No	Contraceptive counseling and provision	Positive	Yes	Satisfied	Teachers	Yes	Yes	Yes	No	No	Yes	Yes	Yes	Yes	Low	Urban	Yes	No	None	Yes	Yes	No
432	Yes	Yes	Yes	Yes	Yes	Yes	Yes	No	Yes	Yes	Yes	Yes	Less than 1 km	Walking	Yes	No	Counseling on relationships and peer pressure	Positive	Yes	Satisfied	Local chairperson	Yes	Yes	Yes	Yes	Yes	Yes	Yes	Yes	Yes	Low	Urban	Yes	Yes	Cond	NO	Yes	No
433	Yes	No	Yes	Yes	Yes	Yes	Yes	Yes	Yes	Yes	Yes	No	Less than 1 km	Walking	Yes	No	Reproductive health education	Positive	Yes	Satisfied	Police	No	No	No	No	No	Yes	Yes	Yes	No	Low	Rural	No	No	None	Yes	Yes	Yes
434	No	No	Yes	Yes	No	No	Yes	No	Yes	Yes	No	Yes	1-5 km	Bicycle	Yes	No	Contraceptive counseling and provision	Positive	Yes	Satisfied	Police	No	Yes	No	No	Yes	Yes	No	Yes	No	Low	Urban	No	No	None	Yes	Yes	No
435	Yes	No	Yes	Yes	Yes	Yes	Yes	No	No	No	No	No	1-5 km	Walking	Yes	No	Counseling on relationships and peer pressure	Positive	Yes	Satisfied	Local chairperson	Yes	Yes	Yes	Yes	Yes	Yes	Yes	Yes	No	Low	Rural	Yes	Yes	Cond	Yes	No	No
436	No	No	Yes	No	Yes	Yes	No	Yes	No	No	Yes	Yes	1-5 km	Walking	Yes	Yes	Reproductive health education	Neutral	Yes	Dissatisfied	Police	No	Yes	Yes	No	Yes	No	Yes	Yes	No	Low	Rural	Yes	Yes	Inje	Yes	Yes	Yes
437	No	No	Yes	No	Yes	Yes	No	Yes	No	No	Yes	No	Less than 1 km	Walking	Yes	No	Reproductive health education	Positive	Yes	Satisfied	Police	Yes	Yes	Yes	No	No	No	Yes	Yes	Yes	Low	Rural	Yes	Yes	Impl	Yes	Yes	No
438	Yes	No	Yes	Yes	Yes	Yes	Yes	No	Yes	Yes	Yes	Yes	Less than 1 km	Walking	Yes	No	Counseling on relationships and peer pressure	Positive	Yes	Satisfied	Local chairperson	Yes	Yes	Yes	Yes	Yes	Yes	Yes	Yes	Yes	High	Urban	Yes	Yes	Cond	Yes	Yes	No
439	Yes	No	Yes	Yes	Yes	Yes	Yes	No	Yes	Yes	No	No	1-5 km	Walking	Yes	No	Counseling on relationships and peer pressure	Positive	Yes	Satisfied	Local chairperson	No	No	Yes	Yes	Yes	Yes	Yes	Yes	Yes	High	Rural	Yes	Yes	Cond	NO	Yes	No
440	Yes	No	Yes	Yes	Yes	Yes	Yes	No	Yes	Yes	No	No	Less than 1 km	Walking	Yes	No	Contraceptive counseling and provision	Positive	Yes	Satisfied	Local chairperson	No	Yes	Yes	Yes	Yes	Yes	Yes	Yes	No	Low	Rural	Yes	Yes	Cond	NO	No	No
441	Yes	No	Yes	Yes	Yes	Yes	Yes	No	Yes	Yes	No	No	Less than 1 km	Walking	Yes	No	Contraceptive counseling and provision	Positive	Yes	Satisfied	Local chairperson	Yes	Yes	Yes	No	Yes	No	Yes	Yes	No	Low	Rural	Yes	Yes	Cond	NO	Yes	No
442	Yes	No	Yes	Yes	Yes	Yes	Yes	No	Yes	Yes	No	No	Less than 1 km	Walking	Yes	No	Contraceptive counseling and provision	Positive	Yes	Satisfied	Local chairperson	No	No	Yes	Yes	Yes	Yes	Yes	Yes	No	Low	Rural	No	No	None	NO	Yes	No
443	Yes	No	No	Yes	Yes	Yes	Yes	No	Yes	Yes	No	No	Less than 1 km	Walking	Yes	No	Reproductive health education	Positive	Yes	Satisfied	Police	Yes	Yes	Yes	No	Yes	No	Yes	Yes	No	High	Urban	No	No	None	Yes	Yes	No
444	No	No	Yes	No	Yes	Yes	No	No	No	No	Yes	Yes	Less than 1 km	Walking	No	Yes	Reproductive health education	Positive	Yes	Satisfied	Police	Yes	Yes	Yes	No	No	No	Yes	Yes	No	High	Rural	Yes	Yes	Impl	Yes	Yes	No
445	Yes	No	Yes	No	Yes	Yes	No	Yes	No	No	Yes	Yes	1-5 km	Private vehicle	No	Yes	Counseling on relationships and peer pressure	Positive	Yes	Satisfied	Police	Yes	Yes	Yes	Yes	Yes	Yes	Yes	Yes	No	Low	Rural	Yes	Yes	Impl	Yes	Yes	No
446	Yes	No	Yes	Yes	Yes	Yes	Yes	Yes	Yes	Yes	No	No	1-5 km	Private vehicle	Yes	Yes	Reproductive health education	Positive	Yes	Satisfied	Police	Yes	Yes	Yes	No	Yes	Yes	Yes	Yes	No	High	Urban	Yes	No	None	Yes	Yes	No
447	Yes	No	No	Yes	Yes	Yes	Yes	No	Yes	Yes	No	No	1-5 km	Private vehicle	Yes	Yes	Reproductive health education	Positive	Yes	Satisfied	Police	Yes	Yes	Yes	No	No	Yes	Yes	Yes	No	Low	Rural	No	No	None	Yes	Yes	No
448	No	No	Yes	Yes	Yes	Yes	No	Yes	No	No	Yes	No	Less than 1 km	Public transportation	Yes	Yes	Reproductive health education	Positive	Yes	Satisfied	Police	No	Yes	Yes	No	No	Yes	Yes	Yes	No	Low	Rural	Yes	Yes	Cond	Yes	Yes	No
449	No	No	Yes	No	Yes	Yes	No	Yes	No	No	Yes	No	1-5 km	Public transportation	Yes	Yes	Contraceptive counseling and provision	Positive	Yes	Satisfied	Police	No	Yes	Yes	Yes	Yes	Yes	Yes	Yes	No	Low	Urban	Yes	Yes	Impl	Yes	Yes	No
450	No	No	Yes	No	Yes	Yes	No	Yes	No	No	Yes	No	Less than 1 km	Private vehicle	Yes	Yes	Reproductive health education	Positive	Yes	Satisfied	Local chairperson	No	Yes	Yes	No	Yes	No	Yes	Yes	No	Low	Rural	Yes	Yes	Inje	Yes	Yes	No
451	Yes	No	No	Yes	Yes	Yes	Yes	No	Yes	Yes	No	No	1-5 km	Walking	Yes	No	Contraceptive counseling and provision	Positive	Yes	Satisfied	Local chairperson	Yes	Yes	Yes	No	No	No	Yes	Yes	No	Low	Urban	No	No	None	Yes	No	No
452	Yes	No	Yes	Yes	Yes	Yes	Yes	No	Yes	Yes	No	No	1-5 km	Private vehicle	Yes	No	Counseling on relationships and peer pressure	Positive	Yes	Satisfied	Police	No	Yes	Yes	No	Yes	Yes	Yes	Yes	Yes	Low	Urban	Yes	Yes	Cond	Yes	No	No
453	Yes	Yes	Yes	No	Yes	Yes	No	Yes	No	No	Yes	Yes	Less than 1 km	Walking	Yes	No	Reproductive health education	Positive	Yes	Satisfied	Police	No	No	No	No	No	Yes	Yes	No	Yes	Low	Rural	Yes	Yes	Impl	Yes	No	Yes
454	No	No	Yes	Yes	No	No	Yes	No	Yes	Yes	No	Yes	1-5 km	Bicycle	Yes	No	Contraceptive counseling and provision	Positive	Yes	Satisfied	Police	No	Yes	No	No	Yes	Yes	No	Yes	No	Low	Urban	No	No	None	Yes	Yes	Yes
455	Yes	Yes	Yes	Yes	Yes	Yes	Yes	No	No	No	No	No	1-5 km	Walking	Yes	No	Counseling on relationships and peer pressure	Positive	Yes	Satisfied	Local chairperson	Yes	Yes	Yes	Yes	Yes	Yes	Yes	Yes	Yes	Low	Rural	Yes	No	None	Yes	Yes	No
456	No	No	Yes	No	Yes	Yes	No	Yes	No	No	Yes	Yes	1-5 km	Walking	Yes	Yes	Reproductive health education	Neutral	Yes	Dissatisfied	Police	No	Yes	Yes	No	Yes	No	Yes	Yes	Yes	Low	Rural	Yes	Yes	Inje	Yes	Yes	Yes
457	No	Yes	Yes	No	Yes	Yes	No	Yes	No	No	Yes	No	Less than 1 km	Walking	Yes	No	Reproductive health education	Positive	Yes	Satisfied	Police	Yes	Yes	Yes	No	No	No	Yes	Yes	Yes	Low	Rural	Yes	No	None	Yes	Yes	Yes
458	Yes	No	Yes	Yes	Yes	Yes	Yes	No	Yes	Yes	Yes	Yes	Less than 1 km	Walking	Yes	No	Counseling on relationships and peer pressure	Positive	Yes	Satisfied	Local chairperson	Yes	Yes	Yes	Yes	Yes	Yes	Yes	Yes	No	Low	Urban	Yes	Yes	Cond	Yes	Yes	No
459	Yes	No	Yes	Yes	Yes	Yes	Yes	No	Yes	Yes	No	No	1-5 km	Walking	Yes	No	Counseling on relationships and peer pressure	Positive	Yes	Satisfied	Local chairperson	No	No	Yes	Yes	Yes	Yes	Yes	Yes	No	Low	Rural	Yes	Yes	Cond	Yes	Yes	No
460	Yes	No	Yes	Yes	Yes	Yes	Yes	No	Yes	Yes	No	No	Less than 1 km	Walking	Yes	No	Contraceptive counseling and provision	Positive	Yes	Satisfied	Local chairperson	No	Yes	Yes	Yes	Yes	Yes	Yes	Yes	No	Low	Rural	Yes	Yes	Cond	Yes	Yes	No
461	Yes	No	Yes	Yes	Yes	Yes	Yes	No	Yes	Yes	No	No	Less than 1 km	Walking	Yes	No	Contraceptive counseling and provision	Positive	Yes	Satisfied	Local chairperson	Yes	Yes	Yes	No	Yes	Yes	Yes	Yes	No	Low	Rural	Yes	Yes	Cond	Yes	Yes	No
462	Yes	No	Yes	Yes	Yes	Yes	Yes	No	Yes	Yes	No	No	Less than 1 km	Walking	Yes	No	Contraceptive counseling and provision	Positive	Yes	Satisfied	Local chairperson	No	No	Yes	Yes	Yes	Yes	Yes	Yes	No	Low	Rural	No	No	None	Yes	Yes	No
463	Yes	Yes	Yes	No	Yes	Yes	Yes	No	No	No	Yes	No	Less than 1 km	Walking	Yes	No	Contraceptive counseling and provision	Positive	Yes	Satisfied	Police	No	Yes	Yes	No	Yes	Yes	Yes	Yes	No	Low	Urban	No	No	None	Yes	Yes	No
464	No	No	Yes	No	Yes	Yes	No	No	No	No	Yes	Yes	Less than 1 km	Walking	Yes	Yes	Reproductive health education	Positive	Yes	Satisfied	Police	Yes	Yes	Yes	No	No	No	Yes	Yes	No	Low	Rural	Yes	Yes	Impl	Yes	Yes	No
465	Yes	No	Yes	No	Yes	Yes	No	Yes	No	No	Yes	Yes	1-5 km	Private vehicle	Yes	Yes	Counseling on relationships and peer pressure	Positive	Yes	Satisfied	Police	Yes	Yes	Yes	Yes	Yes	Yes	Yes	Yes	No	Low	Rural	Yes	Yes	Impl	NO	No	No
466	Yes	No	Yes	Yes	Yes	Yes	Yes	Yes	Yes	Yes	No	No	1-5 km	Private vehicle	Yes	Yes	Reproductive health education	Positive	Yes	Satisfied	Police	Yes	Yes	Yes	No	Yes	Yes	Yes	Yes	No	Low	Rural	Yes	No	None	NO	Yes	No
467	Yes	No	No	Yes	Yes	Yes	Yes	No	Yes	Yes	No	No	1-5 km	Private vehicle	Yes	Yes	Reproductive health education	Positive	Yes	Satisfied	Police	Yes	Yes	Yes	No	No	Yes	Yes	Yes	No	Low	Urban	No	No	None	NO	Yes	No
468	No	No	Yes	Yes	Yes	Yes	No	Yes	No	No	Yes	No	Less than 1 km	Public transportation	Yes	Yes	Reproductive health education	Positive	Yes	Satisfied	Police	No	Yes	Yes	No	No	Yes	Yes	Yes	No	Low	Rural	Yes	Yes	Cond	Yes	Yes	No
469	No	Yes	Yes	No	Yes	Yes	No	Yes	No	No	Yes	No	1-5 km	Public transportation	No	Yes	Contraceptive counseling and provision	Positive	Yes	Satisfied	Police	No	Yes	Yes	No	Yes	Yes	Yes	Yes	No	Low	Urban	Yes	No	None	NO	No	No
470	No	Yes	Yes	No	Yes	Yes	No	Yes	No	No	Yes	No	Less than 1 km	Private vehicle	No	Yes	Reproductive health education	Positive	Yes	Satisfied	Local chairperson	No	Yes	Yes	No	Yes	No	Yes	Yes	Yes	Low	Rural	No	Yes	Inje	Yes	No	Yes
471	Yes	No	No	Yes	Yes	Yes	Yes	No	Yes	Yes	No	No	1-5 km	Walking	Yes	No	Contraceptive counseling and provision	Positive	Yes	Satisfied	Local chairperson	Yes	Yes	Yes	No	No	No	Yes	Yes	Yes	High	Urban	No	No	None	Yes	Yes	No
472	Yes	No	Yes	Yes	Yes	Yes	Yes	No	Yes	Yes	No	No	1-5 km	Private vehicle	Yes	No	Counseling on relationships and peer pressure	Positive	Yes	Satisfied	Police	No	Yes	Yes	No	Yes	Yes	Yes	Yes	Yes	High	Urban	Yes	No	None	Yes	Yes	No
473	Yes	No	Yes	Yes	Yes	Yes	Yes	No	Yes	Yes	No	No	1-5 km	Public transportation	Yes	No	Contraceptive counseling and provision	Positive	Yes	Satisfied	Local chairperson	No	Yes	Yes	No	No	Yes	Yes	Yes	Yes	Low	Rural	Yes	No	None	Yes	Yes	No
474	Yes	No	Yes	No	Yes	Yes	No	No	No	No	Yes	Yes	1-5 km	Private vehicle	Yes	Yes	Reproductive health education	Positive	Yes	Dissatisfied	Police	No	No	No	No	Yes	No	Yes	Yes	Yes	Low	Urban	Yes	Yes	Cond	Yes	Yes	Yes
475	No	Yes	Yes	No	Yes	Yes	No	No	No	No	Yes	Yes	1-5 km	Private vehicle	Yes	No	Reproductive health education	Positive	Yes	Satisfied	Police	Yes	Yes	Yes	No	Yes	Yes	Yes	Yes	Yes	Low	Rural	Yes	Yes	Impl	NO	Yes	No
476	No	Yes	Yes	No	Yes	Yes	No	Yes	No	No	Yes	Yes	Less than 1 km	Walking	Yes	No	Reproductive health education	Positive	Yes	Satisfied	Police	No	No	No	No	No	Yes	Yes	Yes	Yes	Low	Rural	No	Yes	Impl	Yes	Yes	Yes
477	No	No	Yes	No	No	No	Yes	No	Yes	Yes	No	Yes	1-5 km	Bicycle	Yes	No	Contraceptive counseling and provision	Positive	Yes	Satisfied	Police	No	Yes	No	No	No	Yes	No	Yes	Yes	High	Urban	Yes	Yes	Impl	Yes	Yes	No
478	Yes	Yes	Yes	Yes	Yes	Yes	Yes	No	No	No	No	No	1-5 km	Walking	Yes	No	Counseling on relationships and peer pressure	Positive	Yes	Satisfied	Local chairperson	Yes	Yes	Yes	Yes	No	Yes	Yes	Yes	Yes	Low	Rural	No	Yes	Cond	Yes	Yes	No
479	No	No	Yes	No	Yes	Yes	No	Yes	No	No	Yes	Yes	1-5 km	Walking	Yes	Yes	Reproductive health education	Neutral	Yes	Dissatisfied	Police	No	No	No	No	Yes	No	Yes	Yes	No	Low	Rural	Yes	Yes	Inje	NO	Yes	Yes
480	No	Yes	Yes	No	Yes	Yes	No	Yes	No	No	Yes	No	Less than 1 km	Walking	Yes	No	Reproductive health education	Positive	Yes	Satisfied	Police	Yes	Yes	Yes	No	No	No	Yes	Yes	Yes	Low	Rural	Yes	Yes	Impl	NO	Yes	No
481	Yes	No	Yes	Yes	Yes	Yes	Yes	No	Yes	Yes	Yes	Yes	Less than 1 km	Walking	Yes	No	Counseling on relationships and peer pressure	Positive	Yes	Satisfied	Local chairperson	Yes	Yes	Yes	Yes	Yes	Yes	Yes	Yes	No	High	Urban	Yes	Yes	Cond	NO	Yes	No
482	No	Yes	Yes	No	Yes	Yes	No	No	No	No	Yes	No	1-5 km	Walking	Yes	No	Reproductive health education	Neutral	Yes	Neutral	Local chairperson	No	No	Yes	Yes	Yes	Yes	Yes	Yes	No	Low	Rural	No	Yes	Inje	Yes	Yes	Yes
483	Yes	No	Yes	Yes	Yes	Yes	Yes	No	Yes	Yes	No	No	Less than 1 km	Walking	Yes	No	Contraceptive counseling and provision	Positive	Yes	Satisfied	Local chairperson	No	Yes	Yes	Yes	Yes	Yes	Yes	Yes	Yes	Low	Rural	Yes	Yes	Cond	Yes	Yes	No
484	Yes	No	Yes	Yes	Yes	Yes	Yes	No	Yes	Yes	No	No	Less than 1 km	Walking	Yes	No	Contraceptive counseling and provision	Positive	Yes	Satisfied	Local chairperson	Yes	Yes	No	No	Yes	No	Yes	Yes	Yes	Low	Rural	Yes	Yes	Cond	Yes	Yes	No
485	Yes	No	Yes	Yes	Yes	Yes	Yes	No	Yes	Yes	No	No	Less than 1 km	Walking	Yes	No	Contraceptive counseling and provision	Positive	Yes	Satisfied	Local chairperson	No	No	No	No	Yes	Yes	Yes	Yes	Yes	Low	Rural	No	No	None	Yes	No	No
486	Yes	Yes	Yes	No	Yes	Yes	Yes	No	No	No	Yes	No	Less than 1 km	Walking	Yes	No	Contraceptive counseling and provision	Positive	Yes	Satisfied	Police	No	Yes	No	No	Yes	Yes	Yes	Yes	No	High	Urban	No	No	None	Yes	Yes	No
487	No	No	Yes	No	Yes	Yes	No	No	No	No	Yes	Yes	Less than 1 km	Walking	Yes	Yes	Reproductive health education	Positive	Yes	Satisfied	Police	Yes	Yes	Yes	No	No	No	Yes	Yes	Yes	Low	Urban	Yes	Yes	Impl	Yes	Yes	No
488	No	No	Yes	No	Yes	Yes	No	Yes	No	No	Yes	Yes	1-5 km	Private vehicle	Yes	Yes	Counseling on relationships and peer pressure	Positive	Yes	Satisfied	Police	Yes	Yes	Yes	Yes	Yes	Yes	Yes	Yes	Yes	Low	Urban	Yes	Yes	Impl	Yes	Yes	No
489	Yes	No	Yes	Yes	Yes	Yes	Yes	Yes	Yes	Yes	No	No	1-5 km	Private vehicle	Yes	Yes	Reproductive health education	Positive	Yes	Satisfied	Police	Yes	Yes	Yes	No	Yes	Yes	Yes	Yes	Yes	Low	Rural	Yes	No	None	Yes	Yes	No
490	Yes	No	No	Yes	Yes	Yes	Yes	No	Yes	Yes	No	No	1-5 km	Private vehicle	Yes	Yes	Reproductive health education	Positive	Yes	Satisfied	Police	Yes	Yes	Yes	Yes	No	Yes	Yes	Yes	Yes	Low	Rural	No	No	None	Yes	Yes	No
491	No	No	Yes	Yes	Yes	Yes	No	Yes	No	No	Yes	No	Less than 1 km	Public transportation	Yes	Yes	Reproductive health education	Positive	Yes	Satisfied	Police	No	Yes	Yes	Yes	No	Yes	Yes	Yes	Yes	Low	Urban	Yes	Yes	Cond	Yes	Yes	No
492	No	Yes	Yes	No	Yes	Yes	No	Yes	No	No	Yes	No	1-5 km	Public transportation	Yes	Yes	Contraceptive counseling and provision	Positive	Yes	Satisfied	Police	No	Yes	Yes	No	Yes	No	Yes	No	Yes	Low	Rural	No	Yes	Impl	Yes	Yes	Yes
493	No	Yes	Yes	No	Yes	Yes	No	Yes	No	No	Yes	No	Less than 1 km	Private vehicle	Yes	Yes	Reproductive health education	Positive	Yes	Satisfied	Local chairperson	No	No	No	No	No	No	Yes	Yes	Yes	Low	Rural	No	Yes	Inje	Yes	No	Yes
494	Yes	No	No	Yes	Yes	Yes	Yes	No	Yes	Yes	No	No	1-5 km	Walking	Yes	No	Contraceptive counseling and provision	Positive	Yes	Satisfied	Local chairperson	Yes	Yes	No	No	No	Yes	Yes	Yes	Yes	Low	Urban	No	No	None	Yes	Yes	No
495	Yes	No	Yes	Yes	Yes	Yes	Yes	No	Yes	Yes	No	No	1-5 km	Private vehicle	Yes	No	Counseling on relationships and peer pressure	Positive	Yes	Satisfied	Police	No	Yes	Yes	No	Yes	Yes	Yes	Yes	Yes	High	Urban	Yes	Yes	Cond	Yes	Yes	No
496	Yes	No	Yes	Yes	Yes	Yes	Yes	No	Yes	Yes	No	No	1-5 km	Public transportation	Yes	No	Contraceptive counseling and provision	Positive	Yes	Satisfied	Local chairperson	No	Yes	Yes	No	No	Yes	Yes	Yes	Yes	High	Rural	Yes	Yes	Cond	Yes	Yes	No
497	Yes	No	No	Yes	Yes	Yes	Yes	No	Yes	Yes	No	No	Less than 1 km	Walking	Yes	No	Reproductive health education	Positive	Yes	Satisfied	Police	Yes	Yes	Yes	No	No	No	Yes	Yes	Yes	High	Urban	No	No	None	Yes	Yes	Yes
498	No	No	Yes	No	No	No	Yes	No	Yes	Yes	No	Yes	1-5 km	Public transportation	Yes	No	Contraceptive counseling and provision	Positive	Yes	Satisfied	Police	No	Yes	No	No	No	Yes	No	Yes	No	High	Urban	Yes	Yes	Impl	Yes	Yes	No
499	Yes	No	Yes	Yes	Yes	Yes	Yes	No	No	No	No	No	1-5 km	Walking	Yes	No	Counseling on relationships and peer pressure	Positive	Yes	Satisfied	Local chairperson	Yes	Yes	Yes	Yes	No	Yes	Yes	Yes	No	Low	Rural	Yes	Yes	Cond	Yes	Yes	No
500	No	No	Yes	No	Yes	Yes	No	Yes	No	No	Yes	Yes	1-5 km	Walking	Yes	Yes	Reproductive health education	Neutral	Yes	Dissatisfied	Police	No	No	No	No	Yes	No	Yes	Yes	No	Low	Rural	Yes	Yes	Inje	Yes	Yes	Yes
501	No	No	Yes	No	Yes	Yes	No	Yes	No	No	Yes	No	Less than 1 km	Walking	Yes	No	Reproductive health education	Positive	Yes	Satisfied	Police	Yes	Yes	Yes	No	No	No	Yes	Yes	No	Low	Rural	Yes	Yes	Impl	Yes	Yes	No
502	Yes	No	Yes	Yes	Yes	Yes	Yes	No	Yes	Yes	Yes	Yes	Less than 1 km	Walking	Yes	No	Counseling on relationships and peer pressure	Positive	Yes	Satisfied	Local chairperson	Yes	Yes	Yes	Yes	Yes	Yes	Yes	Yes	No	Low	Urban	Yes	Yes	Cond	Yes	Yes	No
503	No	No	Yes	No	Yes	Yes	No	No	No	No	Yes	No	1-5 km	Walking	Yes	No	Reproductive health education	Neutral	Yes	Neutral	Local chairperson	No	No	Yes	Yes	Yes	Yes	Yes	Yes	No	Low	Rural	Yes	Yes	Inje	Yes	Yes	No
504	Yes	No	No	Yes	Yes	Yes	Yes	No	Yes	Yes	No	No	Less than 1 km	Private vehicle	Yes	No	Contraceptive counseling and provision	Positive	Yes	Satisfied	Local chairperson	No	Yes	Yes	Yes	Yes	Yes	No	Yes	No	Low	Rural	No	No	None	Yes	No	No
505	Yes	No	No	Yes	No	No	Yes	No	Yes	Yes	No	No	Less than 1 km	Walking	Yes	No	Contraceptive counseling and provision	Positive	Yes	Satisfied	Local chairperson	Yes	Yes	No	No	Yes	No	No	Yes	No	Low	Rural	No	No	None	Yes	No	No
506	Yes	No	No	Yes	No	No	Yes	No	Yes	Yes	No	No	Less than 1 km	Public transportation	Yes	No	Contraceptive counseling and provision	Positive	Yes	Satisfied	Local chairperson	Yes	Yes	Yes	No	Yes	Yes	Yes	Yes	No	Low	Rural	No	No	None	Yes	Yes	No
507	Yes	No	No	Yes	Yes	Yes	Yes	No	Yes	Yes	No	No	Less than 1 km	Public transportation	Yes	No	Contraceptive counseling and provision	Positive	Yes	Satisfied	Police	No	Yes	No	No	Yes	Yes	Yes	Yes	No	High	Rural	No	No	None	Yes	Yes	Yes
508	Yes	No	No	Yes	Yes	Yes	Yes	No	Yes	Yes	No	No	Less than 1 km	Walking	Yes	No	Contraceptive counseling and provision	Positive	Yes	Satisfied	Police	No	Yes	No	No	Yes	Yes	Yes	Yes	Yes	Low	Rural	No	No	None	Yes	Yes	No
509	No	No	Yes	No	Yes	Yes	No	No	No	No	Yes	Yes	Less than 1 km	Walking	Yes	Yes	Reproductive health education	Positive	Yes	Satisfied	Police	Yes	Yes	Yes	No	No	No	Yes	Yes	Yes	Low	Rural	Yes	Yes	Impl	Yes	Yes	No
510	No	No	Yes	No	Yes	Yes	No	Yes	No	No	Yes	Yes	1-5 km	Private vehicle	Yes	Yes	Counseling on relationships and peer pressure	Positive	Yes	Satisfied	Police	Yes	Yes	Yes	Yes	Yes	Yes	Yes	Yes	Yes	High	Urban	Yes	Yes	Impl	Yes	Yes	No
511	Yes	No	Yes	Yes	Yes	Yes	Yes	Yes	Yes	Yes	No	No	1-5 km	Private vehicle	Yes	Yes	Reproductive health education	Positive	Yes	Satisfied	Police	Yes	Yes	Yes	No	Yes	Yes	Yes	Yes	Yes	High	Urban	Yes	No	None	NO	Yes	No
512	Yes	No	No	Yes	Yes	Yes	Yes	No	Yes	Yes	No	No	1-5 km	Private vehicle	Yes	Yes	Reproductive health education	Positive	Yes	Satisfied	Police	Yes	Yes	Yes	Yes	No	Yes	Yes	Yes	Yes	High	Urban	No	No	None	NO	Yes	No
513	No	No	Yes	Yes	Yes	Yes	No	Yes	No	No	Yes	No	Less than 1 km	Public transportation	Yes	Yes	Reproductive health education	Positive	Yes	Satisfied	Police	No	Yes	Yes	Yes	No	Yes	Yes	Yes	Yes	High	Urban	Yes	Yes	Cond	NO	Yes	No
514	No	Yes	Yes	No	Yes	Yes	No	Yes	No	No	Yes	No	1-5 km	Public transportation	Yes	Yes	Contraceptive counseling and provision	Positive	Yes	Satisfied	Police	No	Yes	Yes	No	Yes	No	Yes	No	Yes	High	Urban	Yes	Yes	Impl	NO	Yes	Yes
515	No	Yes	Yes	No	Yes	Yes	No	Yes	No	No	Yes	No	Less than 1 km	Private vehicle	Yes	Yes	Reproductive health education	Positive	Yes	Satisfied	Local chairperson	No	No	No	No	No	No	Yes	No	Yes	Low	Rural	Yes	Yes	Inje	NO	Yes	Yes
516	Yes	No	No	Yes	Yes	Yes	Yes	No	Yes	Yes	No	No	1-5 km	Walking	Yes	No	Contraceptive counseling and provision	Positive	Yes	Satisfied	Local chairperson	Yes	Yes	No	No	No	Yes	Yes	Yes	Yes	High	Urban	No	No	None	NO	Yes	No
517	Yes	No	Yes	Yes	Yes	Yes	Yes	No	Yes	Yes	No	No	1-5 km	Private vehicle	Yes	No	Counseling on relationships and peer pressure	Positive	Yes	Satisfied	Police	No	Yes	Yes	No	Yes	Yes	Yes	Yes	Yes	High	Urban	Yes	Yes	Cond	NO	Yes	No
518	No	Yes	Yes	Yes	Yes	Yes	No	No	No	No	Yes	No	1-5 km	Public transportation	Yes	No	Contraceptive counseling and provision	Positive	Yes	Dissatisfied	Local chairperson	No	Yes	Yes	No	No	Yes	Yes	Yes	Yes	Low	Rural	Yes	No	None	NO	Yes	Yes
519	No	No	Yes	No	Yes	Yes	No	No	No	No	Yes	Yes	1-5 km	Private vehicle	Yes	Yes	Reproductive health education	Positive	Yes	Dissatisfied	Police	No	No	No	No	Yes	No	Yes	Yes	Yes	Low	Urban	Yes	Yes	Cond	Yes	No	Yes
520	No	Yes	Yes	No	Yes	Yes	No	No	No	No	Yes	Yes	1-5 km	Private vehicle	Yes	No	Reproductive health education	Positive	Yes	Satisfied	Police	Yes	Yes	Yes	Yes	Yes	No	Yes	No	Yes	High	Rural	No	Yes	Impl	Yes	Yes	No
521	No	No	Yes	No	Yes	Yes	No	No	No	No	Yes	Yes	Less than 1 km	Walking	Yes	Yes	Reproductive health education	Positive	Yes	Satisfied	Police	Yes	Yes	Yes	No	No	No	Yes	Yes	Yes	Low	Rural	Yes	Yes	Impl	Yes	Yes	No
522	No	No	Yes	No	Yes	Yes	No	Yes	No	No	Yes	Yes	1-5 km	Private vehicle	Yes	Yes	Counseling on relationships and peer pressure	Positive	Yes	Satisfied	Police	Yes	Yes	Yes	Yes	Yes	Yes	Yes	Yes	Yes	High	Urban	Yes	Yes	Impl	Yes	Yes	No
523	Yes	No	Yes	Yes	Yes	Yes	Yes	Yes	Yes	Yes	No	No	1-5 km	Private vehicle	Yes	Yes	Reproductive health education	Positive	Yes	Satisfied	Police	Yes	Yes	Yes	No	Yes	Yes	Yes	Yes	Yes	High	Urban	Yes	No	None	Yes	Yes	No
524	Yes	No	No	Yes	Yes	Yes	Yes	No	Yes	Yes	No	No	1-5 km	Private vehicle	Yes	Yes	Reproductive health education	Positive	Yes	Satisfied	Police	Yes	Yes	Yes	Yes	No	Yes	Yes	Yes	Yes	High	Rural	No	No	None	Yes	Yes	No
525	No	No	Yes	Yes	Yes	Yes	No	Yes	No	No	Yes	No	Less than 1 km	Public transportation	Yes	Yes	Reproductive health education	Positive	Yes	Satisfied	Police	No	Yes	Yes	Yes	No	Yes	Yes	Yes	Yes	High	Rural	Yes	Yes	Cond	Yes	Yes	No
526	No	No	Yes	No	Yes	Yes	No	Yes	No	No	Yes	No	1-5 km	Public transportation	Yes	Yes	Contraceptive counseling and provision	Positive	Yes	Satisfied	Police	No	Yes	Yes	No	Yes	No	Yes	Yes	Yes	Low	Urban	Yes	Yes	Impl	Yes	Yes	No
527	No	No	Yes	No	Yes	Yes	No	Yes	No	No	Yes	No	Less than 1 km	Private vehicle	Yes	Yes	Reproductive health education	Positive	Yes	Satisfied	Local chairperson	No	No	No	No	No	No	Yes	Yes	Yes	Low	Rural	Yes	Yes	Inje	Yes	No	No
528	Yes	No	No	Yes	Yes	Yes	Yes	No	Yes	Yes	No	No	1-5 km	Walking	Yes	No	Contraceptive counseling and provision	Positive	Yes	Satisfied	Local chairperson	Yes	Yes	No	No	No	Yes	Yes	Yes	Yes	Low	Rural	No	No	None	Yes	No	No
529	Yes	No	Yes	Yes	Yes	Yes	Yes	No	Yes	Yes	No	No	1-5 km	Private vehicle	Yes	No	Counseling on relationships and peer pressure	Positive	Yes	Satisfied	Police	No	Yes	Yes	No	Yes	Yes	Yes	Yes	Yes	High	Urban	Yes	Yes	Cond	Yes	Yes	No
530	No	No	Yes	Yes	Yes	Yes	No	No	No	No	Yes	No	1-5 km	Public transportation	Yes	No	Contraceptive counseling and provision	Positive	Yes	Dissatisfied	Local chairperson	No	Yes	Yes	No	No	Yes	Yes	Yes	Yes	Low	Rural	Yes	Yes	Inje	NO	Yes	Yes
531	No	No	Yes	No	Yes	Yes	No	No	No	No	Yes	Yes	1-5 km	Private vehicle	Yes	Yes	Reproductive health education	Positive	Yes	Dissatisfied	Police	No	No	No	No	Yes	No	Yes	Yes	Yes	High	Urban	Yes	Yes	Cond	NO	Yes	Yes
532	No	No	Yes	No	Yes	Yes	No	No	No	No	Yes	Yes	1-5 km	Private vehicle	No	Yes	Reproductive health education	Positive	Yes	Dissatisfied	Police	No	No	No	No	Yes	No	Yes	Yes	Yes	Low	Urban	Yes	Yes	Cond	NO	Yes	Yes
533	No	Yes	Yes	No	Yes	Yes	No	No	No	No	Yes	Yes	1-5 km	Private vehicle	Yes	No	Reproductive health education	Positive	Yes	Satisfied	Police	Yes	Yes	Yes	Yes	Yes	No	Yes	No	Yes	Low	Rural	Yes	No	None	NO	Yes	No
534	Yes	No	No	Yes	Yes	Yes	Yes	No	Yes	Yes	No	No	Less than 1 km	Walking	Yes	No	Reproductive health education	Positive	Yes	Satisfied	Police	Yes	Yes	Yes	No	No	No	Yes	Yes	Yes	High	Urban	No	No	None	NO	Yes	Yes
535	No	No	Yes	No	No	No	Yes	No	Yes	Yes	No	Yes	1-5 km	Bicycle	Yes	No	Contraceptive counseling and provision	Positive	Yes	Satisfied	Police	No	Yes	No	No	No	Yes	No	Yes	Yes	High	Urban	Yes	Yes	Impl	NO	Yes	No
536	Yes	Yes	Yes	Yes	Yes	Yes	Yes	No	No	No	No	No	1-5 km	Walking	Yes	No	Counseling on relationships and peer pressure	Positive	Yes	Satisfied	Local chairperson	Yes	Yes	Yes	Yes	No	Yes	Yes	No	Yes	Low	Rural	No	Yes	Cond	NO	Yes	No
537	No	No	Yes	No	Yes	Yes	No	Yes	No	No	Yes	Yes	1-5 km	Walking	No	Yes	Reproductive health education	Neutral	Yes	Dissatisfied	Police	No	No	No	No	Yes	No	Yes	Yes	Yes	Low	Rural	Yes	Yes	Inje	NO	Yes	Yes
538	No	Yes	Yes	No	Yes	Yes	No	Yes	No	No	Yes	No	Less than 1 km	Walking	Yes	No	Reproductive health education	Positive	Yes	Satisfied	Police	Yes	Yes	Yes	No	No	No	Yes	Yes	Yes	Low	Rural	Yes	No	None	NO	No	No
539	Yes	No	Yes	Yes	Yes	Yes	Yes	No	Yes	Yes	Yes	Yes	Less than 1 km	Walking	Yes	No	Counseling on relationships and peer pressure	Positive	Yes	Satisfied	Local chairperson	Yes	Yes	Yes	Yes	Yes	Yes	Yes	Yes	Yes	High	Urban	Yes	Yes	Cond	NO	Yes	No
540	No	Yes	Yes	No	Yes	Yes	No	No	No	No	Yes	No	1-5 km	Walking	Yes	No	Reproductive health education	Neutral	Yes	Neutral	Local chairperson	No	No	Yes	Yes	Yes	Yes	Yes	No	Yes	Low	Rural	No	No	None	NO	Yes	No
541	Yes	No	Yes	Yes	Yes	Yes	Yes	No	Yes	Yes	No	No	Less than 1 km	Walking	Yes	No	Contraceptive counseling and provision	Positive	Yes	Satisfied	Local chairperson	No	Yes	Yes	Yes	Yes	Yes	Yes	Yes	Yes	Low	Rural	Yes	Yes	Cond	NO	No	No
542	Yes	No	Yes	Yes	Yes	Yes	Yes	No	Yes	Yes	No	No	Less than 1 km	Walking	Yes	No	Contraceptive counseling and provision	Positive	Yes	Satisfied	Local chairperson	Yes	Yes	No	No	Yes	No	Yes	Yes	No	Low	Rural	Yes	Yes	Cond	NO	No	No
543	Yes	No	No	Yes	Yes	Yes	Yes	No	Yes	Yes	No	No	Less than 1 km	Walking	Yes	No	Contraceptive counseling and provision	Positive	Yes	Satisfied	Local chairperson	Yes	Yes	Yes	No	Yes	Yes	Yes	Yes	No	Low	Rural	No	No	None	NO	No	No
